# Supplementary material for: Bacterial persisters are a stochastically formed subpopulation of low-energy cells
Source: PLoS Biol. 2021 Apr 19;19(4):e3001194. doi: 10.1371/journal.pbio.3001194 (PMC8084331; doi:10.1371/journal.pbio.3001194)
Supplement: S1 Table — (XLSX) [file pbio.3001194.s011.xlsx]

## Sheet: Sheet1
Strains/Plasmids	Genotype and description	Reference
Strains
DH5a	Reference strain	Laboratory collection
MG1655 WT	Reference strain	Laboratory collection
JW3975	Keio collection, aceA::kan ; Km50R	Baba et al., 2006
JW1122	Keio collection, icd::kan ; Km50R	Baba et al., 2006
JW0710	Keio collection, gltA::kan ; Km50R	Baba et al., 2006
JW0715	Keio collection, sucA::kan ; Km50R	Baba et al., 2006
DaceA	DaceA transduced from JW3975 into MG1655 ; Km50R	This study
Dicd	Dicd transduced from JW1122 into MG1655 ; Km50R	This study
DgltA	DgltA transduced from JW0710 into MG1655 ; Km50R	This study
DsucA	DsucA transduced from JW0715 into MG1655 ; Km50R	This study
MG1655-SB1	MG1655 CGSC#: 6300, a non-motile variant of MG1655	Laboratory collection
iATPSnFr1.0	MG1655-SB1, attTn7::iATPSnFr1.0	This study
iATPSnFr1.0	MG1655, attTn7::iATPSnFr1.0	This study
W3110D WT	Reference strain	Laboratory collection
aceA-mVenus	W3110D WT, aceA::aceA-mVenus ; Cm25R	This study
icd-mVenus	W3110D WT, icd::icd-mVenus ; Cm25R	This study
gltA-mVenus	W3110D WT, gltA::gltA-mVenus ; Cm25R	This study
sucA-mVenus	W3110D WT, sucA::sucA-mVenus ; Cm25R	This study
Plasmids
pRset-iATPSnFr1.0	encodes iATPSnFr1.0	gift from Baljit Khakh - Lobas et al., 2019
pGRG25	Plasmid encoding a Tn7 transposon under the control of arabinose for gene insertion at the 3' end of glmS, Ap100R (ts)	McKenzie and Craig, 2006
pGRG25-J23100-rrnB(T1)	pGRG25 derivative with in-house modified MCS for cloning between the J23100 promoter and the rrnB(T1) terminator	This study
pGRG25-iATPSnFr1.0	pGRG25 derivative, PJ23100-iATPSnFr1.0-rrnB(T1), Ap100R (ts)	This study
pKD46	araC, ParaB (arabinose inducible promoter), encodes l Red genes (exo, bet, gam), Ap100R (ts)	Datsenko et al., 2000
pKDN31	encodes mVenus	Gift from Barry Wanner
