# Supplementary material for: Bacterial persisters are a stochastically formed subpopulation of low-energy cells
Source: PLoS Biol. 2021 Apr 19;19(4):e3001194. doi: 10.1371/journal.pbio.3001194 (PMC8084331; doi:10.1371/journal.pbio.3001194)
Supplement: S2 Table — (XLSX) [file pbio.3001194.s012.xlsx]

## Sheet: Sheet1
Purpose	Type	Sequence 5'-3'	Description
verification of Keio cassette insertion	Forward	CGGTGCCCTGAATGAACTGC	specific primers of Keio cassette
	Reverse	CAGTCATAGCCGAATAGCCT
verification of aceA locus (Keio)	Forward	GGCTACCGCCTGTTAGCGTA	(-)50 from aceA start codon
	Reverse	TGCCGGATGCGGCGTAAACG	(+)1460 from aceA start codon
verification of icd locus (Keio)	Forward	AGCATCCGTATCGCAGGACG	(-)80 from icd start codon
	Reverse	TAGAACTACCACCTGACCGG	(+)1400 from icd start codon
verification of gltA locus (Keio)	Forward	CAATGGATCCTTTACCTGCAAG	(-)162 from gltA start codon
	Reverse	GGTTGCTGATAATTTGAGCTG	(+)1438 from gltA start codon
verification of sucA locus (Keio)	Forward	GCGAGCCACTACGTAGACAA	(-)110 from sucA start codon
	Reverse	ATGCCGGTACTTCCAGTACC	(+)2970 from sucA start codon
verification of pGRG25	Forward	GTAGCGTCGTAAGCTAATAC	specific primers flanking the MCS of pGRG25
	Reverse	CTGAAATCAGTCCAGTTATGC
verification of Tn7 insertion	Forward	GATGCTGGTGGCGAAGCTGT	(+)1242 from glmS start codon
	Reverse	GATGACGGTTTGTCACATGGA	(+)1920 from glmS start codon
construction of pGRG25-iATPSnFr1.0	Forward	AAGGAAAAAGCGGCCGCTTTGTTTAACTTTAAGAAGGAG	(-)30 from iATPSnFr1.0 start codon (underlined sequence corresponds to NotI)
	Reverse	CGAGCTCTCGAGTTAATTCAGATCCTCTTCTG	(+)1257 from iATPSnFr1.0 start codon (underlined sequence corresponds to XhoI)
