# Supplementary material for: Bacterial persisters are a stochastically formed subpopulation of low-energy cells
Source: PLoS Biol. 2021 Apr 19;19(4):e3001194. doi: 10.1371/journal.pbio.3001194 (PMC8084331; doi:10.1371/journal.pbio.3001194)
Supplement: S3 Table — (XLSX) [file pbio.3001194.s013.xlsx]

## Sheet: Sheet1
Name	Sequence 5'-3'
NYP-242	TGTAGGCTGGAGCTGCTTCGNNNNNNNNNNNNNNNNNNNNCGCTGGACTACCGAAGATTC
NYP-294	ACTAGTGCGGCCGCGGTGAGCAAGGGCGAGGAGC
NYP-244	GCTGAACGGTCTGGTTATAGG
aceA-N	CGTTTACGCCGCATCCGGCAATTCTCTGCTCCTGATGAGGGCGCTAAATGATTCCGGGGATCCGTCGACC
aceA-C	TGCGGAGAAAAATTATATGGAAGCTTTACTCAAAAAAGCATCTCCCCATATGTAGGCTGGAGCTGCTTCG
icd-N	AACGTGGTGGCAGACGAGCAAACCAGTAGCGCTCGAAGGAGAGGTGAATGATTCCGGGGATCCGTCGACC
icd-C	CCCGTTAATAAATTTAACAAACTACGGCATTACATGTTTTCGATGATCGCTGTAGGCTGGAGCTGCTTCG
gltA-N	TTTAAGTTCCGGCAGTCTTACGCAATAAGGCGCTAAGGAGACCTTAAATGATTCCGGGGATCCGTCGACC
gltA-C	TAAAATATTTACAACTTAGCAATCAACCATTAACGCTTGATATCGCTTTTTGTAGGCTGGAGCTGCTTCG
sucA-N	AGTATCCACGGCGAAGTAAGCATAAAAAAGATGCTTAAGGGATCACGATGATTCCGGGGATCCGTCGACC
sucA-C	ATCTACGCTACTCATTGTGTATCCTTTATTTATTCGACGTTCAGCGCGTCTGTAGGCTGGAGCTGCTTCG
aceA-up	ACAGACAGGCAGTGACGATG
aceA-down	CTTATCCAGCCTACGTTCGG
aceA-left	GAAGGCATTACTCGCCCATA
aceA-right	CCACTTCCTGCTGGTGAGAT
icd-up	CTGGCGATTACGTCCTTCAT
icd-down	AGCCTACCCCAAAACTACCG
icd-left	GAAGGTGATGGAATCGGTGT
icd-right	GTTACGGTTTTCGCGTTGAT
gltA-up	AATAACGCCCACATGCTGTT
gltA-down	TTGAAAGTATTGGGTTGCTGA
gltA-left	AACTGGATGTGCTGAAAGGC
gltA-right	AAATCGACGTTCGGGTACAG
sucA-up	AAAACTCGACGGGCTGTATG
sucA-down	TTCATCTTCCAGAACCGCAT
sucA-left	CTCTTCAACGATCTCCGACC
sucA-right	TTTTTCCTGCTCCAGCTTGT
