# Supplementary material for: Bacterial persisters are a stochastically formed subpopulation of low-energy cells
Source: PLoS Biol. 2021 Apr 19;19(4):e3001194. doi: 10.1371/journal.pbio.3001194 (PMC8084331; doi:10.1371/journal.pbio.3001194)
Supplement: S1 Data — Underlying numerical raw data for Figs 1D, 2C, 2D, 2E, 3C, 3D, 3E, S1A, S1B, S1C, S2A, S2B, S2C, S2D, S3A, S3B, S3C, S3D, S3E, S3F, S4B, S4C, S6B, S7A, S7B, S7C, S8A, S8B and S10. (XLSX) [file pbio.3001194.s015.xlsx]

## Sheet: Fig 1D
% Survival
	aceA-mVenus									icd-mVenus									gltA-mVenus			sucA-mVenus
Dim	0.25	0.06875	0.28125	0.03125	0.021875	0.021875	0.21875	0.0125	0.078125	0.78125	2.28125	0.028125	0.84375	1.125	0.46875	1.15625	1.53125	0.021875	0.75	1	4.25	0.28125	0.134375	0.625	1.28125	0.09375	1.1875
Middle	0.15625	0.03125	1.53125	0.03125	0.109375	0.28125	0.125	0.21875	0.1375	0.009375	0.0375	0.003125	0.065625	0.046875	0.025	0.01875	0.03125	0.025	0.03125	0.0625	0.0625	0.040625	0.08125	0.09375	0.03125	0.03125	0.1875
Bright	0.65625	0.025	1.21875	0.01875	0.0375	0.009375	0.15625	0.034375	0.040625	0.021875	0.075	0.00625	0.04375	0.04375	0.021875	0.03125	0.065625	0.115625	0.09375	0.0625	0.09375	0.04375	0.015625	0.34375	0.03125	0.03125	0.03125

## Sheet: Fig 2C
488ex/405ex
Arsenate concentration
0 mM	1 mM	2.5 mM	5 mM	10 mM	50 mM
1.04407	1.37903	1.3503	1.36436	1.17988	1.26021
1.16329	1.31385	1.37624	1.29927	1.23051	1.16432
1.18808	1.38831	1.39549	1.38731	1.16726	1.31311
1.16951	1.36607	1.41193	1.15394	1.29075	0.855198
1.20482	1.38431	1.44528	1.50102	1.12739	1.28434
1.23926	1.37343	1.60422	1.60674	1.44973	1.33363
1.15612	1.39502	1.40622	1.30346	1.25477	1.29612
1.2284	1.58784	1.39979	1.4239	1.19899	1.23782
1.22979	1.52163	1.33138	1.48533	1.43953	1.35244
1.31972	1.51486	1.37731	1.35328	1.27738	1.24533
1.22125	1.44698	1.34832	1.5085	1.22293	1.28785
1.42636	1.64002	1.49715	1.38348	1.44964	1.34367
1.35902	1.54188	1.40875	1.59305	1.31781	1.20868
1.32728	1.43655	1.33146	1.38442	1.4749	1.502
1.34781	1.4803	1.30831	1.4366	1.36423	1.3855
1.38311	1.5689	1.39722	1.38184	1.2991	1.2815
1.49918	1.44545	1.43282	1.35969	1.41312	1.32795
1.15892	1.43176	1.31831	1.39754	1.38386	1.35534
1.09787	1.45732	1.35545	1.41833	1.44381	1.09512
1.21255	1.13959	1.30203	1.22786	1.32194	1.22468
1.28632	1.27838	1.36422	1.17486	1.47166	1.1179
1.2729	1.31985	1.30722	1.33251	1.31074	1.13947
1.14881	1.24486	1.23279	1.24319	1.26941	1.1437
1.30023	1.36371	1.31848	1.45509	1.36057	1.30817
1.30762	1.29702	1.44997	1.44281	1.05577	1.2122
1.27384	1.3399	1.34428	1.63166	1.37406	1.19159
1.39249	1.29161	1.46629	1.63653	1.39109	1.29387
1.27988	1.30401	1.44563	1.3398	1.36641	1.22308
1.35846	1.31286	1.47363	1.29582	1.40467	1.27838
1.28678	1.2995	1.42025	1.48441	1.37861	1.31129
1.32861	1.27986	1.41549	1.41372	1.47465	1.39457
1.28561	1.23566	1.4734	1.31756	1.26394	1.48619
1.38698	1.4092	1.28453	1.35329	1.27201	1.39377
1.23171	1.37954	1.33368	1.44875	1.28858	1.36743
1.31401	1.27744	1.39908	1.3293	1.23435	1.33357
1.26131	1.30774	1.40818	1.52205	1.26953	1.36942
1.38893	1.37344	1.3471	1.57297	1.22434	1.20744
1.41078	1.3649	1.31092	1.28075	1.29054	1.27229
1.34762	1.36128	1.30747	1.32992	1.28189	1.29186
1.38385	1.33208	1.30658	1.39235	1.26265	1.11418
1.37684	1.38261	1.34632	1.24754	1.133	1.18689
1.35969	1.42946	1.40117	1.34532	1.14698	1.21549
1.46253	1.25566	1.29547	1.42053	1.30708	1.14995
1.27134	1.41409	1.34295	1.39034	1.22267	1.10274
1.3142	1.27903	1.32441	1.34465	1.24474	1.23867
1.35081	1.40917	1.39298	1.15292	1.30462	1.26066
1.48397	1.35668	1.38482	1.02147	1.29898	1.12695
1.34352	1.32841	1.27196	1.18149	1.2142	1.13921
1.49761	1.34954	1.30862	1.21807	1.26622	1.33384
1.30141	1.25678	1.33106	1.19557	1.20068	1.19598
1.26129	1.35698	1.25621	1.30434	1.29669	1.22945
1.44051	1.4171	1.33149	1.27263	1.36483	1.20017
1.55433	1.3335	1.29367	1.16533	1.28366	1.19221
1.35438	1.38211	1.24727	1.38239	1.34059	0.821578
1.35108	1.3807	1.37773	1.49311	1.32139	1.07847
1.51334	1.3541	1.13532	1.46021	1.33546	1.16381
1.4757	1.37106	1.29283	1.41295	1.24273	1.15722
1.22829	1.37992	1.24268	1.4067	1.2984	1.25073
1.21107	1.40417	1.23665	1.32786	1.40798	1.25157
1.32844	1.33217	1.34581	1.37963	1.38419	1.40178
1.40646	1.33898	1.26819	1.31443	1.39732	1.29158
1.26646	1.39071	1.35914	1.32732	1.344	1.29803
1.30999	1.36973	1.26192	1.48832	1.34428	1.33422
1.29853	1.36774	1.38549	1.24613	1.3069	1.21956
1.31239	1.35136	1.42395	1.2496	1.39365	1.38375
1.40484	1.36181	1.46977	1.28818	1.33328	1.40953
1.33621	1.38007	1.50668	1.23561	1.4239	1.22775
1.42782	1.33972	1.45674	1.48024	1.22724	1.21215
1.27947	1.36972	1.24537	1.37088	1.30526	1.16898
1.50243	0.770326	1.26896	1.34702	1.33507	1.13426
1.39561	0.749332	1.44165	1.42948	1.26068	1.27263
1.30555	1.39749	1.24666	1.31581	1.27231	1.19263
1.41799	1.42703	1.3079	1.27176	1.29164	1.20793
1.49031	1.4316	1.42836	1.18176	1.31044	1.27531
1.34376	1.39876	1.35962	1.14879	1.30314	1.40162
1.54032	1.43246	1.38069	1.34174	1.39184	1.24769
1.56397	1.33201	1.33536	1.4656	1.30407	1.31566
1.57249	1.42974	1.30428	1.31701	1.29107	1.29128
1.54292	1.50476	1.35174	1.255	1.4383	1.20284
1.50217	1.50138	1.40191	1.28157	1.3285	1.22191
1.45283	1.42481	1.39053	1.31746	1.36144	1.32421
1.49279	1.42542	1.40829	1.26971	1.16228	1.38223
1.43743	1.42395	1.36083	1.32461	1.23775	1.24389
1.38642	1.38797	1.32602	1.49436	1.27103	1.26793
1.40247	1.46905	1.37993	1.13717	1.36686	1.2782
1.36433	1.53979	1.33042	1.18534	1.36553	1.35413
1.38712	1.40691	1.46795	1.13109	1.36883	1.28552
1.09251	1.30941	1.38464	1.28184	1.4141	1.19031
1.39007	1.38682	1.3925	1.26219	1.42688	1.23185
1.35986	1.27855	1.40842	1.26277	1.43546	1.16075
1.36903	1.37737	1.32563	1.29937	1.31338	1.14575
1.45992	1.49031	1.39718	1.25527	1.31909	1.12073
1.32262	1.50077	1.33042	1.3059	1.40365	1.08235
1.3864	1.44324	1.34253	1.30005	1.38244	1.32923
1.48169	1.51855	1.25735	1.49538	1.34681	1.32799
1.43836	1.50381	1.39039	1.39534	1.37615	1.21099
1.39407	1.39105	1.46495	1.41119	1.21833	1.25077
1.41914	1.43636	1.31233	1.40315	1.44502	1.22106
1.45792	1.4353	1.29834	1.32805	1.22041	1.25392
1.54642	1.5188	1.35617	1.28326	1.43648	1.27685
1.64381	1.44553	1.35095	1.39032	1.41773	1.12003
1.57085	1.39786	1.41118	1.2322	1.37013	1.09208
1.50198	1.43597	1.38546	1.31019	1.41936	1.1385
1.51177	1.34866	1.38136	1.45348	1.22311	1.14924
1.32394	1.43254	1.30941	1.46273	1.2544	1.28674
1.30704	1.57141	1.39773	1.34251	1.22459	1.19928
1.47755	1.52564	1.33792	1.41274	1.22139	1.2006
1.54482	1.50696	1.43123	1.34679	0.73517	1.26288
1.46596	1.39446	1.33251	0.926611	1.17321	1.19578
1.38829	1.5117	1.40444	1.45117	1.28259	1.22191
1.50536	1.58641	1.3868	1.43226	1.45007	1.25569
1.56392	1.38095	1.20971	1.50039	1.39525	1.22448
1.52733	1.42619	1.00923	1.42572	1.26449	1.31165
1.37305	1.50722	1.29288	1.43186	1.32658	1.35362
1.41874	1.44654	1.3505	1.32219	1.23652	1.20516
1.41576	1.36343	1.43018	1.25267	1.28496	1.30852
1.48078	1.3468	1.21636	1.48418	1.28774	1.30853
1.2622	1.40846	1.41955	1.2702	1.26882	1.20505
1.24157	1.43637	1.3824	1.49323	1.17149	1.35813
1.28791	1.41953	1.42388	1.44808	1.31593	1.33644
1.35736	1.37191	1.42094	1.51869	1.28035	1.19636
1.39303	1.37813	1.39365	1.36536	1.47709	1.34218
1.32566	1.46603	1.2982	1.3711	1.4203	1.20842
1.37333	1.20958	1.37911	1.36538	1.44442	1.16978
1.34516	1.28696	1.34563	1.38241	1.50395	1.22001
1.37384	1.46349	1.35646	1.30801	1.30798	1.27535
1.45718	1.31029	1.40132	1.3659	1.39402	1.21283
1.42788	1.46407	1.44084	1.30201	1.36988	1.21838
1.38121	1.43499	1.40219	1.36168	1.40393	1.19421
1.42467	1.438	1.31931	1.31673	1.46324	1.36936
1.47723	0.741213	1.44662	1.44657	1.52978	1.35433
1.40915	1.35363	1.3831	1.39748	1.46239	1.44957
1.50669	1.37074	1.40214	1.3742	1.54566	1.20183
1.49339	1.36988	1.41782	1.36328	1.38897	1.12672
1.61785	1.28005	1.31907	1.35433	1.52735	1.40241
1.43462	1.39459	1.3493	1.14755	1.29674	1.53069
1.39917	1.41929	1.33091	1.32117	1.32028	1.22597
1.62094	1.43416	1.40351	1.16172	1.34816	1.39432
1.56989	1.28085	1.28281	1.26869	1.33958	1.35259
1.49358	1.25222	1.39375	1.3656	1.17678	1.36505
1.46033	1.21995	1.42716	1.28959	1.32471	1.27014
1.48447	1.3067	1.38086	1.36738	1.05098	1.31023
1.57359	1.33526	1.35255	1.26673	1.25078	1.28531
1.42651	1.30053	1.3453	1.28612	1.28163	1.31411
1.52445	1.3612	1.33916	1.35667	1.50163	1.24417
1.36092	1.31452	1.36863	1.2592	1.4353	1.17082
1.46477	1.30017	1.37292	1.37316	1.20714	1.25863
1.37535	1.3576	1.23866	1.40924	1.15324	1.20062
1.4359	1.32111	1.31936	1.20755	1.28594	1.16823
1.40575	1.28878	1.39104	1.33035	1.27453	1.30584
1.38344	1.37524	1.27	1.30623	1.37685	1.38687
1.28662	1.26784	1.32032	1.33654	1.38503	1.14639
1.45005	1.25619	1.36428	1.3778	1.404	1.1575
1.39259	1.27087	1.37601	1.31154	1.5006	1.30629
1.44449	1.34323	1.28336	1.32063	1.37584	1.15536
1.40745	1.31033	1.35038	1.2989	1.43377	1.43938
1.52944	1.28334	1.51652	1.39742	1.30576	1.27794
1.4286	1.43933	1.37849	1.30282	0.757097	1.30163
1.4866	1.38358	1.4088	1.39028	1.36556	1.33089
1.43094	1.43757	1.30904	1.26468	1.48638	1.11654
1.43428	1.38312	1.30727	1.27957	1.51375	1.19791
1.4634	1.42162	1.30538	1.2782	1.3346	1.4119
1.46711	1.33171	1.3451	1.41425	1.40023	1.19395
1.5935	1.32383	1.35043	1.25186	1.39597	1.2516
1.42125	1.51555	1.26893	1.40661	1.40401	1.28555
1.49177	1.38298	1.2527	1.24627	1.46801	1.23702
1.40498	1.51169	1.35331	1.41367	1.41676	1.22396
1.48641	1.34128	1.30874	1.41369	1.33826	1.40739
1.53967	1.32294	1.30147	1.22689	1.33421	1.20075
1.58846	1.3385	1.39371	1.29421	1.28819	1.30858
1.3557	1.23033	1.33014	0.737067	1.32157	1.44998
1.50174	1.26012	1.48288	1.24293	1.28485	1.20072
1.50168	1.24525	1.40437	1.35054	1.36866	1.31092
1.42214	1.33246	1.40673	1.36453	1.42136	1.24407
1.49616	1.29804	1.33133	1.35689	1.41321	1.13708
1.41869	1.24049	1.41123	1.28518	1.31038	1.31997
1.40633	1.49978	1.29317	1.34785	1.30913	1.37966
1.60894	1.42024	1.36498	1.36926	1.21564	1.28142
1.62554	1.37675	1.30865	1.30178	1.42779	1.30691
1.43613	1.42472	1.27328	1.34925	1.41228	1.37353
1.46601	1.37286	1.39252	1.17275	1.45594	1.29797
1.37944	1.34538	1.3198	1.19313	1.39399	1.25208
1.59917	1.36787	1.40354	1.24862	1.34224	1.1968
1.53039	1.54208	1.2611	1.43123	1.47925	1.32367
1.33575	1.28846	1.3009	1.57076	1.37852	1.34348
1.36221	1.50666	1.37975	1.3539	1.32806	1.29824
1.48999	1.33717	1.37265	1.33141	1.45946	1.11702
1.47538	1.36218	1.43088	1.48545	1.49603	1.18349
1.56987	1.40639	1.42845	1.42546	1.23529	1.25489
1.43154	1.30587	1.3026	1.25709	1.27956	1.22077
1.5016	1.22308	1.45167	1.32561	1.32726	1.25351
1.51585	1.34394	1.36326	1.24595	1.41027	1.27646
1.51552	1.39979	1.4547	1.20509	1.25462	1.20521
1.30551	1.38056	1.47145	1.28471	1.09572	1.25341
1.46144	1.32531	1.34961	1.23103	1.20739	1.2913
1.47041	1.36908	1.33102	1.43384	1.43077	1.29441
1.5754	1.36013	1.4193	1.53486	1.35513	1.30662
1.5928	1.31208	1.46931	1.40935	1.24926	1.37349
1.47361	1.44841	1.35608	1.37038	1.35506	1.29831
1.63561	1.39739	1.33147	1.43671	1.3149	1.17549
1.44557	1.34239	1.30428	1.38895	1.41125	1.21917
1.27142	1.32842	1.41509	1.37743	1.40788	1.2642
1.13163	1.4414	1.28527	1.31941	1.24295	1.17201
1.29815	1.35448	1.35401	1.29512	1.41639	1.15149
1.28475	1.25932	1.39666	1.32589	1.48188	1.19107
1.24064	1.25791	1.28546	1.20519	1.39384	1.38437
1.35285	1.35949	1.35029	1.2602	1.25137	1.35084
1.41095	1.30381	1.40347	1.31789	1.38615	1.2312
1.3546	1.50301	1.42529	1.3566	1.58969	1.22533
1.29545	1.29834	1.38398	1.22983	1.37022	1.20566
1.35444	1.34369	1.40836	1.35905	1.355	1.2107
1.29173	1.44784	1.30848	1.17967	1.39297	1.17825
1.35913	1.53508	1.40728	1.42085	1.45836	1.18408
1.44537	1.43573	1.4285	1.23157	1.17988	1.30027
1.37452	1.44974	1.41857	1.27596	1.16997	1.29545
1.51073	1.38566	1.33626	1.22772	1.3781	1.28152
1.42384	1.51263	1.43388	1.41512	1.30713	1.31011
1.46696	1.37707	1.39634	1.42255	1.30539	1.34152
1.33197	1.3864	1.36692	1.45005	1.35887	1.07597
1.46692	1.52333	1.42935	1.31134	1.27929	1.07278
1.4113	1.39615	1.34986	1.31295	1.35829	1.40311
1.38971	1.57837	1.41021	1.34161	1.46791	1.1059
1.11838	1.32092	1.25378	1.24786	1.19334	1.09411
1.19727	1.35854	1.33545	1.49979	1.23392	1.21343
1.33485	1.32458	1.32229	1.25827	1.32828	1.16774
1.28046	1.35212	1.27694	1.33964	1.24061	0.650952
1.24528	1.30867	1.38719	1.2304	1.39386	1.21969
1.39352	1.37975	1.36436	1.36849	1.41337	0.913915
1.29021	1.37395	1.31246	1.2927	1.33582	1.3719
1.36522	1.33638	1.40858	1.33613	1.33051	1.31057
1.28011	1.4007	1.31283	1.26975	1.30826	1.34462
1.39519	1.41771	1.2842	1.36904	1.29942	1.18025
1.32219	1.34223	1.45002	1.41319	1.35534	1.30318
1.34658	1.31736	1.43656	1.46636	1.42782	1.38089
1.24893	1.43867	1.36714	1.35173	1.35198	1.20221
1.37993	1.40145	1.52682	1.34268	1.26439	1.30661
1.41575	1.44863	1.4181	1.4543	1.30764	1.14855
1.37631	1.36618	1.39376	1.38045	1.37776	1.22734
1.15333	1.25026	1.34804	1.3002	1.45267	1.17227
1.35338	1.29836	1.31892	1.33499	1.3005	1.08685
1.29002	1.34597	1.34933	1.37573	1.44956	1.10729
1.32376	1.30526	1.26794	1.22007	1.2361	1.15513
1.50536	1.43036	1.22828	1.19028	1.34514	1.20703
1.40979	1.42608	1.33373	1.33806	1.35142	1.22754
1.3409	1.56784	1.37753	1.31849	1.25841	1.19158
1.4734	1.30518	1.36495	1.38697	1.59765	1.21715
1.30118	1.33162	1.4094	1.3863	1.31065	1.20914
1.43125	1.32429	1.32885	1.49443	1.46444	1.20551
1.43085	1.30502	1.39904	1.45977	1.29867	1.32864
1.362	1.43252	1.32031	1.36621	1.29327	1.40115
1.28975	1.3939	1.2519	1.43109	1.25199	1.23551
1.25449	1.39807	1.40929	1.20919	1.28883	1.24194
1.35781	1.36414	1.25666	1.31804	1.34413	1.10901
1.47399	1.34956	1.34277	1.32677	1.22753	1.00877
1.4372	1.40916	1.2755	1.28666	1.34268	1.22066
1.39294	1.39069	1.31081	1.37499	1.37335	1.28079
1.35392	1.33869	1.29388	1.24721	1.3616	1.3365
1.29953	1.4121	1.35817	1.3139	1.41523	1.337
1.33649	1.41159	1.36894	1.28138	1.44828	1.39935
1.31577	1.45943	1.31118	1.41906	1.35962	1.39409
1.31792	1.48018	1.30647	1.38151	1.42468	1.30897
1.45014	1.33788	1.32134	1.34026	1.35118	1.27513
1.49025	1.39865	1.28432	1.32845	1.45861	1.3007
1.50625	1.27545	1.24583	1.43196	1.34059	1.20002
1.4997	1.4547	1.34564	1.36079	1.3082	1.39122
1.4842	1.41761	1.33307	1.31939	1.33944	1.17177
1.70005	1.43377	1.34461	1.61107	1.38156	1.25726
1.62775	1.35135	1.1683	1.37193	1.41966	1.14179
1.71622	1.21788	1.32719	1.35841	1.36469	1.18941
1.67747	1.33261	1.31305	1.35777	1.24213	1.21092
1.77851	1.20955	1.24276	1.23498	1.35758	1.28186
1.64556	1.27328	1.25249	1.2024	1.37453	1.43201
1.5888	1.23643	1.29283	1.29868	1.3912	1.21366
1.57106	1.33475	1.31365	1.3021	1.40739	1.23567
1.38734	1.44597	1.27963	1.26027	1.29048	1.21644
1.57848	1.3616	1.2857	1.26417	1.34125	1.22321
1.40434	1.25845	1.38296	1.42575	1.19559	1.28028
1.65643	1.38129	1.2762	0.896167	1.20057	1.23361
1.61248	1.3323	1.31793	1.44605	1.20351	1.19267
1.79544	1.40906	1.30683	1.39877	1.16232	1.20967
1.57757	1.42625	1.30046	1.36986	1.20153	1.26181
1.59386	1.32411	1.29819	1.51477	1.50248	1.22968
1.76303	1.43876	1.35596	1.39844	1.39021	1.15528
1.68133	1.42649	1.3687	1.15957	1.32065	1.12319
1.56179	1.45662	1.42356	1.37166	1.4092	1.25011
1.6287	1.37253	1.3773	1.29239	1.18303	1.29507
1.71993	1.30352	1.36983	1.27565	1.35801	1.18635
1.44619	1.40763	1.37661	1.31753	1.18788	1.21257
1.46387	1.45673	1.26258	1.13827	1.18221	1.32997
1.53933	1.25517	1.44912	1.09358	1.5241	1.31706
1.43993	1.44252	1.34539	1.27724	1.43328	1.22575
1.41033	1.39712	1.33015	1.10006	1.48739	1.13123
1.47381	1.43664	1.41735	1.28314	1.12664	1.14566
1.58165	1.33303	1.42778	1.2851	1.38586	1.00982
1.58205	1.46466	1.22175	1.33385	1.22988	1.24675
1.61372	1.3747	1.32734	1.31367	1.28742	1.17695
0.83129	1.43002	1.43638	1.50251	1.31856	1.22144
1.64449	1.42548	1.39043	1.41554	1.4037	1.18545
1.62772	1.37663	1.31223	1.46148	1.38819	1.30712
1.51523	1.27808	1.25779	1.30269	1.36085	1.26063
1.60392	1.31233	1.27111	1.3654	1.45356	1.41762
1.72705	1.27342	1.31832	1.32494	1.3942	1.19848
1.69994	1.22035	1.44412	1.29831	1.34079	1.23328
1.53999	1.17802	1.29168	1.41763	1.49896	1.33365
1.41261	1.26755	1.38763	1.27756	1.46227	1.37236
1.42187	1.24738	1.37626	1.20333	1.48304	1.36317
1.48969	1.26158	1.18991	1.26502	1.46184	1.19612
1.60976	1.28127	1.39285	1.2274	1.00871	1.32978
1.51644	1.17725	1.42303	1.264	1.40487	1.06791
1.43694	1.24391	1.34296	1.2685	1.44792	1.12737
1.52584	1.26795	1.31857	1.30261	1.21065	1.12704
1.44667	1.16452	1.42409	1.39654	1.22379	1.20806
1.43922	1.24186	1.34515	1.16044	1.23578	1.22454
1.48885	1.16082	1.24229	1.2019	1.28881	1.28181
1.60416	1.3346	1.3841	1.27928	1.27127	1.25468
1.64141	1.37848	1.3988	1.1426	1.36918	1.31727
1.73527	1.38034	1.29059	1.36282	1.38808	1.25859
1.58021	1.29691	1.3807	1.33761	1.43461	1.43091
1.67329	1.39067	1.35679	1.41571	1.36958	1.29499
1.66392	1.32122	1.31471	1.42303	1.40853	1.30706
1.57601	1.33061	1.32052	1.31837	1.34301	1.31654
	1.29283	1.35466	1.3626	1.32271	1.40765
	1.3054	1.31719	1.24447	1.19555	1.33921
	1.22674	1.32683	1.30573	1.18772	1.22754
	1.28802	1.29782		1.35086	1.44823
	1.22539	1.3527		1.32219	1.3177
	1.33989	1.3395		1.4148	1.31644
	1.24208	1.25678		1.58118	1.23914
	1.28701	1.35107		1.2035	1.22644
	1.26639	1.24838		1.27729	1.26061
	1.26582	1.32481		1.26065	1.19986
	1.36056	1.40389		1.26196	1.37833
	1.28096	1.15421		1.21485	1.38816
	1.1813	1.21223		1.25982
	1.18853	1.3791
	1.32354	1.36003
	1.29514	1.29926
	1.40429	1.38255
	1.30428	1.29794
	1.34411	1.34406
	1.33325	1.39312
	1.43207	1.33339
	1.4001	1.31183
	1.3497	1.36726
	1.29367	1.48075
	1.38081	1.33058
	1.29374	1.28749
	1.36916	1.32904
	1.28036	1.31048
	1.30802	1.32315
	1.30688	1.29417
	1.24977	1.38271
	1.23225	1.3261
	1.38059	1.29958
	1.32486	1.3491
	1.39989	1.32333
	1.34369	1.40363
	1.31358	1.28052
	1.37997	1.31199
	1.38148	1.34162
	1.30026	1.19519
	1.31671	1.32476
	1.325	1.37199
	1.3177	1.37134
	1.30592	1.45051
	1.32839	1.39658
	1.41482	1.30539
	1.2506	1.38949
	1.3476	1.32168
	1.26717	1.38778
	1.29567	1.28816
	1.33878	1.36134
	1.34112	1.20388
	1.37956	1.41762
	1.35608	1.25828
	1.47672	1.2734
	1.33344	1.34137
	1.38138	1.33924
	1.38139	1.39917
	1.47943	1.40838
	1.47685	1.39383
	1.34872	1.43442
	1.2581	1.51296
	1.38582	1.29076
	1.38716	1.2197
	1.30266	1.31445
	1.3273	1.21691
	1.30269	1.27836
	1.34168	1.09341
	1.3312	1.24476
	1.34503	1.29289
	1.40302	1.294
	1.53757	1.30535
	1.42966	1.3006
	1.3074	1.25967
	1.30605	1.32006
	1.38395	1.30167
	1.37915	1.38175
	1.42941	1.23587
	1.47501	1.33286
	1.52483	1.29446
	1.36318	1.23493
	1.47535	1.30825
	1.44149	1.33359
	1.42038	1.31811
	1.28066	1.31206
	1.43052	1.35549
	1.32701	1.40223
	1.42746	1.29598
	1.38304	1.2666
	1.30095	1.23652
	1.34464	1.30975
	1.39186	1.17726
	1.33392	1.23559
	1.37633	1.33578
	1.36302	1.31222
	1.34465	1.40777
	1.45529	1.31206
	1.43798	1.31706
	1.34972	1.23733
	1.30664	1.25477
	1.39381	1.27864
	1.48398	1.29514
	1.31126	1.24307
	1.31355	1.40856
	1.37178	1.36415
	1.30604	1.25025
	1.21678	1.3249
	1.29873	1.32099
	1.31464	1.35994
	1.25031	1.36955
	1.30816	1.35355
	1.40792	1.31294
	1.29797	1.34896
	1.3558	1.45573
	1.3479	1.50819
	1.38912	1.42632
	1.25577	1.41041
	1.36023	1.2894
	1.3817	1.37843
	1.367	1.36678
	1.28931	1.32032
	1.22745	1.35456
	1.22246	1.3975
	1.21202	1.35561
	1.25669	1.4304
	1.28987	1.21303
	1.33975	1.42747
	1.36624	1.44395
	1.26325	1.276
	1.31197	1.44437
	1.37232	1.30707
	1.26276	1.28516
	1.36888	1.39458
	1.2869	1.33258
	1.41095	1.37349
	1.37268	1.34904
	1.2779	1.32452
	1.29763	1.33312
	1.4007	1.26175
	1.3164	1.34751
	1.36081	1.41162
	1.34579	1.30414
	1.48928	1.31447
	1.40815	1.4235
	1.50065	1.34961
	1.37158	1.45179
	1.37454	1.34425
	1.36045	1.31838
	1.38783	1.37618
	1.35853	1.308
	1.27239	1.40484
	1.30373	1.32852
	1.27509	1.42968
	1.25892	1.37315
	1.37858	1.36802
	1.23967	1.33015
	1.1913	1.42279
	1.30168	1.37266
	1.34017	1.39263
	1.32478	1.40935
	1.45929	1.33224
	1.33698	1.34065
	1.27547	1.40758
	1.35955	1.38578
	1.24303	1.3389
	1.30979	1.32057
	1.18632	1.32266
	1.20901	1.43998
	1.27209	1.22799
	1.2505	1.40065
	1.32442	1.4109
	1.31187	1.28775
	1.31917	1.36406
	1.46369	1.4416
	1.20366	1.44079
	1.17916	1.33916
	1.39935	1.32149
	1.33586	1.27282
	1.31076	1.22147
	1.3233	1.37002
	1.32387	1.27808
	1.26286	1.39481
	1.25392	1.27354
	1.28144	1.24954
	1.36621	1.38835
	1.24069	1.41206
	1.3689	1.23336
	1.281	1.33
	1.33292	1.34913
	1.41071	1.30144
	1.29298	1.24455
	1.312	1.34425
	1.43712	1.34935
	1.4707	1.33877
	1.28448	1.35983
	1.37997	1.30994
	1.38677	1.34588
	1.29965	1.36791
	1.39899	1.34899
	1.24643	1.4047
	1.43648	1.32553
	1.2373	1.42285
	1.40233	1.46284
	1.33846	1.42939
	1.36503	1.48179
	1.25351	1.54202
	1.321	1.50611
	1.30764	1.45562
	1.36116	1.47179
	1.36611	1.38425
	1.38213	1.47089
	1.2881	1.42907
	1.3496	1.45025
	1.32991	1.56441
	1.40192	1.44949
	1.4603	1.50589
	1.23116	1.2277
	1.24755	1.30621
	1.39285	1.42268
	1.3454	1.44108
	1.35014	1.35958
	1.21856	1.46045
	1.44117	1.43372
	1.2007	1.33317
	1.39125	1.34859
	1.29683	1.39002
	1.32443	1.41241
	1.29869	1.42345
	1.36098	1.5428
	1.42909	1.40646
	1.40515	1.43658
	1.43013	1.41467
	1.30652	1.45639
	1.36665	1.44827
	1.35555	1.39026
	1.39912	1.4618
	1.36124	1.39135
	1.31192	1.56678
	1.29621	1.57742
	1.26127	1.54361
	1.27912	1.6079
	1.2648	1.41713
	1.34235	1.41652
	1.12031	1.51272
	1.18954	1.33151
	1.28022	1.28208
	1.32009	1.49245
	1.24366	1.21451
	1.49369	1.37228
	1.31328	1.41534
	1.29181	1.4551
	1.33122	1.37818
	1.38466	1.39164
	1.50834	1.39794
	1.46513	1.46268
	1.50534	1.41949
	1.3054	1.46566
	1.46946	1.43251
	1.5184	1.48532
	1.52925	1.52433
	1.49247	1.46656
	1.23439	1.44358
	1.42983	1.43338
	1.46592	1.47499
	1.456	1.40084
	1.14747	1.37213
	1.28244	1.46099
	1.23079	1.50623
	1.19731	1.50425
	1.23746	1.45943
	1.1332	1.41947
	1.3778	1.39315
	1.40201	1.41126
	1.3641	1.46857
	1.3216	1.40737
	1.405	1.51356
	1.19566	1.45784
	1.22178	1.39653
	1.34577	1.41471
	1.38322	1.43713
	1.28682	1.52106
	1.36862	1.46629
	0.767567	1.38724
	1.26925	1.47732
	1.31619	1.51676
	1.51626	1.43278
	1.59128	1.55288
	1.50811	1.3774
	1.40552	1.46754
	1.4319	1.44972
	1.37859	1.44024
	1.50822	1.45313
	1.25422	1.43567
	1.26581	1.39877
	1.30997	1.40311
	1.29205	1.43355
	1.38982	1.39774
	1.25826	1.49281
	1.21358	1.47221
	1.37441	1.33858
	1.22541	1.48092
	1.35849	1.3862
	1.34418	1.35571
	1.33597	1.32669
	1.37882	1.48005
	1.38085	1.43487
	1.43251	1.43481
	1.39716	1.43936
	1.5226	1.33709
	1.3552	1.32255
	1.31333	1.3635
	1.45296	1.39403
	1.35947	1.38388
	1.50773	1.35635
	1.4836	1.44727
	1.3555	1.42349
	1.20437	1.53827
	1.28896	1.38099
	1.27026	1.41108
	1.42946	1.34394
	1.48591	1.48972
	1.40193	1.32239
	1.45682	1.31612
	1.34439	1.37625
	1.43862	1.52049
	1.44654	1.28682
	1.46148	1.35621
	1.42114	1.37279
	1.33456	1.38338
	1.46507	1.32623
	1.42104	1.4119
	1.34308	1.20963
	1.31457	1.33364
		1.54042
		1.51555
		1.39496
		1.40868
		1.3843
		1.45287
		1.56747
		1.45762
		1.37041
		1.41654
		1.39298
		1.34627
		1.34491
		1.47582
		1.40206
		1.38038
		1.34113
		1.43937
		1.4559
		1.43753
		1.30959
		1.37858
		1.3646
		1.47015
		1.3549
		1.41893
		1.47667
		1.4015
		1.38428
		1.38073
		1.40464
		1.3342
		1.40416
		1.40402
		1.38081
		1.40417
		1.40989
		1.33571
		1.35575

## Sheet: Fig 2D
RLU/OD600
Arsenate concentration
0 mM	1 mM	2.5 mM	5 mM	10 mM	50 mM
2953053	2036746	2539681	1949065	1679389	966286
2976967	2201841	2267083	1716196	1505944	781764
3221043	2196972	2367319	1707527	1595083	862206
2256779	1612308	1598753	1722829	1606258	1020518
2579291	1642631	1605279	1805051	1599103	1170340
2655566	1752969	1691607	1841172	1630279	1061136

## Sheet: Fig 2E
Arsenate concentration	RLU/OD600	488ex/405ex
0 mM	2773783	1.42234
1 mM	1907245	1.35387
2.5 mM	2011620	1.36465
5 mM	1790307	1.33382
10 mM	1602676	1.33185
50 mM	977042	1.25013

## Sheet: Fig 3CDE and Fig S7A
488ex/405ex for the 16 persisters
Time (Frames/30 minutes)
1	0.561762	0.630314	0.5028	0.510025	0.557244	0.514548	0.629436	0.535153	0.616012	0.529971	0.476793	0.58415	0.646789	0.53399	0.644612	0.555556
2	0.577277	0.576172	0.584577	0.630643	0.571719	0.546957	0.635887	0.592257	0.597461	0.545116	0.518776	0.625914	0.635185	0.541247	0.692079	0.606621
3	0.573072	0.666316	0.634163	0.714506	0.522321	0.58042	0.640091	0.577634	0.580052	0.598563	0.594241	0.624169	0.540323	0.543046	0.651349	0.627451
4	0.62704	0.796499	0.68175	0.723439	0.659554	0.604692	0.661783	0.544379	0.620782	0.672026	0.633601	0.727384	0.577778	0.574737	0.685022	0.677752
5	0.605952	0.52984	0.723597	0.766802	0.650115	0.613191	0.663825	0.590317	0.621622	0.694444	0.665167	0.716609	0.604317	0.610375	0.745875	0.704751
6	0.647332	0.839271	0.761709	0.777778	0.848734	0.631579	0.708947	0.681433	0.671993	0.702845	0.664894	0.798851	NaN	0.650485	0.740741	0.746417
7	0.702059	0.943174	0.979578	0.847571	0.728833	0.674115	0.771462	0.6793	0.696028	0.760692	0.702037	0.805556	NaN	NaN	0.825806	0.779348
8	0.745724	0.985758	1.02569	0.925593	0.703107	0.70463	0.953216	0.722664	0.69395	0.869972	0.738139	0.888502	0.710526	0.650575	0.828512	0.832974
9	0.755196	1.07607	0.909233	0.947937	NaN	0.715789	0.814286	0.63785	0.738194	0.92469	0.743281	0.914561	0.740571	0.521067	0.87961	0.882091
10	0.708812	1.12038	0.975976	0.953096	0.839109	0.754484	0.811453	0.689777	0.791883	0.933729	0.874227	0.909091	0.795053	0.516529	0.943357	0.890811
11	0.737624	1.08566	1.04248	0.99428	0.795662	0.791946	0.775204	0.715827	0.795628	0.862136	0.799383	0.95365	0.813747	0.597744	0.978088	0.935549
12	0.715969	1.14163	1.06943	1.09846	0.912591	0.800451	0.80915	0.717113	0.834637	0.928384	0.944656	0.990909	0.930647	0.658163	0.907707	0.973659
13	0.757256	1.14046	1.06996	1.03941	0.93617	0.927602	0.903148	0.797566	0.836344	1.01583	0.911432	0.988554	0.953523	NaN	0.984241	0.973925
14	0.750322	1.12973	1.11152	1.0036	0.914241	0.928241	0.957292	0.820248	0.852425	1.05217	0.921103	1.01734	1.01581	0.517337	0.981087	0.977884
15	0.797403	1.0669	1.08609	1.05354	0.889598	0.931148	0.987624	0.885633	0.851927	1.12808	0.94359	1.03182	1.04261	0.760922	0.964563	1.02337
16	0.851762	1.08844	1.09996	1.03668	0.947625	0.893725	1.00197	0.880334	0.897556	1.10345	0.951075	1.04098	0.993333	0.784543	0.969959	0.979216
17	0.88255	1.07062	1.07304	1.08742	0.939003	0.958148	0.986478	1.01728	0.934454	1.1139	0.991955	1.04983	0.955194	0.548387	0.9655	0.949917
18	0.899425	0.879877	1.11998	1.02935	0.908152	1.03697	1.00438	0.971591	0.896527	1.07692	0.992596	1.05604	0.950883	0.868522	0.973736	0.944706
19	0.920031	0.524738	1.07293	1.16715	0.891929	1.0745	0.963147	0.984467	0.929605	1.10825	0.993711	1.07374	0.953833	0.887691	0.974843	0.926347
20	0.917818	0.884058	1.08591	1.12391	0.898044	1.07203	0.990119	0.965475	0.932992	1.0718	1.00095	1.08223	0.918605	0.938065	0.95067	0.933504
21	0.950521	1.00675	1.05025	1.095	0.905889	1.05832	1.02107	0.948779	0.982068	1.10175	0.965717	1.0309	0.886561	0.954545	0.93073	0.901304
22	0.935673	1.03611	1.01953	1.15688	0.926945	1.15248	1.00919	0.978804	0.988806	1.10306	1.01125	1.05935	0.932904	0.954172	0.931481	0.930699
23	0.956204	0.990133	1.00621	1.05325	0.88683	1.05553	0.957356	0.992573	0.958981	1.126	1.0075	1.00407	0.890542	0.937217	0.929627	0.924596
24	0.965909	0.95941	1.00967	1.04256	0.895038	1.06205	0.979152	0.963552	1.02457	1.17505	1.03379	1.0072	0.915668	0.9375	0.956522	0.920475
25	0.992977	0.946442	0.982337	1.03788	0.872582	1.03783	1.00313	0.97877	0.975078	1.21492	0.965925	1.04744	0.913699	0.951852	0.954545	0.916717
26	0.975183	0.997082	0.958169	1.04003	0.854497	0.974428	0.995367	0.995745	0.957822	1.10858	0.974038	1.03402	0.953846	0.947056	0.954572	0.924744
27	0.996296	0.97209	1.03344	1.00265	0.890766	0.950858	1.01705	0.975347	0.983436	1.27105	0.954932	1.06817	0.924051	0.918197	0.952548	0.914769
28	0.956693	0.993548	1.02498	1.0143	0.891134	0.945982	1.02841	0.998092	0.948626	1.29418	0.995062	1.01863	0.869985	0.933029	0.940781	0.898457
29	0.993034	0.974711	1.00115	1.02331	0.871638	0.968426	0.95519	0.971129	0.955756	1.46799	0.974634	1.05433	0.903027	0.934541	0.938156	0.791576
30	1.03378	0.787526	0.976856	1.01604	0.877281	0.950685	0.944993	0.96248	0.964238	1.39659	0.94809	1.01007	0.871819	0.938724	0.966704	0.887735
31	0.957729	0.787554	1.00703	1.03769	0.898653	0.964784	0.999348	0.963571	0.98956	1.48997	0.961743	0.957206	0.948826	0.932242	0.939686	0.966689
32	0.904913	0.928287	0.977667	1.00747	0.883189	0.945387	0.997519	0.951318	1.00157	NaN	0.943107	1.05574	0.917582	0.940166	0.931891	1.03797
33	1.01799	0.769074	0.950583	0.521472	0.864269	0.941143	0.958275	0.969723	0.987143	NaN	0.946258	1.05894	0.924715	0.957597	0.911728	1.05851
34	0.993111	0.784632	0.989828	NaN	0.859131	0.979116	0.948373	0.993742	0.977022	NaN	NaN	1.16514	0.918267	0.905138	0.96223	1.2128
35	0.985398	0.77577	1.01405	NaN	0.920627	0.946405	0.960563	0.996638	0.997706	NaN	NaN	1.25667	0.901987	1.00827	0.947731	1.17102
488ex/405ex for the 776 normal cells
Time (Frames/30 minutes)
1	0.644382	0.661075	0.659997	0.577558	0.580914	0.631197	0.619642	0.606591	0.622536	0.771527	0.631956	0.639215	0.639187	0.611674	0.612888	0.62554	0.625506	0.599656	0.605444	0.651382	0.620344	0.640703	0.66426	0.638573	0.601914	0.678688	0.645968	0.658497	0.605096	0.658943	0.631367	0.578461	0.646515	0.613553	0.649344	0.829907	0.631712	0.579985	0.585423	0.610656	0.587396	0.588143	0.58815	0.593841	0.569992	0.590933	0.586408	0.578431	0.589181
2	0.612628	0.64672	0.646512	0.553583	0.562473	0.601158	0.594872	0.605313	0.588445	0.602125	0.612793	0.581047	0.628256	0.608317	0.595173	0.653954	0.601639	0.576588	0.579428	0.609586	0.631354	0.624576	0.609917	0.596662	0.65935	0.651109	0.593152	0.64204	0.582092	0.600945	0.617228	0.562531	0.636792	0.692349	0.578067	0.802222	0.618796	0.569287	0.576892	0.609158	0.587209	0.560054	0.573528	0.581912	0.620152	0.562098	0.574971	0.589452	0.545225
3	0.753285	0.683582	0.683451	0.609923	0.614504	0.620736	0.698206	0.635583	0.635462	0.657749	0.654742	0.638081	0.722288	1.05895	0.64561	0.783402	0.613206	0.608369	0.673727	0.663343	0.69288	0.680385	0.636102	0.655381	0.724456	0.721316	0.579083	0.672416	0.593559	0.61954	0.6647	0.568737	0.679573	0.749188	0.639359	0.739972	0.657986	0.636522	0.636582	0.66981	0.640444	0.710371	0.669511	0.678439	0.604891	0.62632	0.607938	0.677912	0.631229
4	0.813683	0.840978	0.770333	0.728295	0.732929	0.726947	0.73999	0.802928	0.7081	1.0078	0.744916	0.756999	0.78173	0.81014	0.791303	0.9219	0.741674	0.713839	0.737533	0.849091	0.799928	0.761231	0.787488	0.815651	0.814026	0.879991	0.724066	0.765103	0.723006	0.723008	0.693723	0.862515	0.743691	0.745628	0.711675	0.855168	0.793987	0.739872	0.755626	0.739408	0.780161	0.705933	0.758353	0.768121	0.689928	0.74828	0.707492	0.79168	0.712372
5	0.852467	0.85942	0.825614	0.799599	0.814933	0.803798	0.816068	0.880449	0.78603	0.880117	0.820202	0.805449	0.87764	0.857135	0.854594	0.947951	0.784459	0.808227	0.821304	0.887011	0.787707	0.816829	0.852935	0.814374	0.813	0.844884	0.787663	0.815819	0.803811	0.818759	0.802084	0.829192	0.868717	0.834667	0.779219	0.902377	0.850636	0.801855	0.830518	0.785153	0.853212	0.771802	0.767324	0.814208	0.72854	0.742369	0.820273	0.837658	0.757983
6	0.894272	0.905904	0.885519	0.926739	0.895546	0.872147	0.882652	0.815241	0.893377	0.934298	0.874847	0.874834	0.892634	0.894523	0.886935	0.899111	0.849431	0.896651	0.876623	0.889297	0.851022	0.903867	0.902176	0.861696	0.895344	0.902657	0.844301	0.875257	0.869304	0.899627	0.851193	0.862981	0.837441	0.953853	0.877057	0.937783	0.900473	0.858569	0.883665	0.857994	0.896398	0.816654	0.860101	0.85461	0.77084	0.777677	0.838629	0.820541	0.789941
7	0.957569	0.929805	0.934978	0.941392	0.941037	0.927084	0.887218	0.886224	0.903263	0.911386	0.922924	0.8958	1.06258	0.950748	0.884873	0.930026	0.853954	0.94798	0.912799	0.91227	0.901509	0.958357	0.945089	0.845529	0.914587	0.942312	0.891326	0.915581	0.943412	0.964804	0.886597	0.929249	0.891088	0.912126	0.939481	0.955528	0.942701	0.941459	0.931238	0.914874	0.920805	0.88785	0.903099	0.904786	0.834206	0.86941	0.895699	0.88131	0.855519
8	0.929778	0.935119	0.955261	0.934249	0.957439	0.944665	0.942572	0.90567	0.952389	0.901285	0.994829	0.906494	1.01406	0.952394	0.857944	0.954294	0.887738	0.970831	NaN	0.911888	0.957506	0.938739	0.929024	0.860733	0.923791	0.961925	0.924617	0.939245	0.937986	0.982925	0.908267	0.990531	0.911727	0.922854	0.977277	0.960031	0.997931	0.9877	0.96927	0.942082	0.963141	0.919579	1.01046	0.95189	0.874806	0.911656	0.884437	0.910957	0.872999
9	0.993911	0.966405	0.980797	0.999633	NaN	NaN	0.966373	0.957121	0.982473	0.906598	1.06511	0.918575	1.0704	0.995629	0.919368	0.979439	0.911815	1.00299	0.944613	NaN	0.971025	0.971162	0.970265	0.903788	0.93824	0.922372	0.923183	0.942692	0.99194	0.997086	0.936758	0.84488	0.929441	0.952906	1.01354	0.978848	1.01013	NaN	0.947225	0.950534	0.958713	0.880167	0.99418	0.932148	0.847992	0.850796	0.86221	0.902996	0.847964
10	0.959318	0.940597	0.972015	NaN	0.516582	0.989464	0.958451	0.913026	0.952905	NaN	NaN	NaN	1.08598	NaN	NaN	1.20243	NaN	NaN	NaN	0.901335	0.884911	0.964684	0.902922	0.920437	0.912779	0.997786	NaN	NaN	0.946794	NaN	0.942809	0.841065	NaN	NaN	0.991747	0.942612	1.01837	NaN	NaN	NaN	NaN	0.926136	1.06776	NaN	0.916975	0.898381	0.890732	0.900404	0.897039
11	NaN	NaN	NaN	NaN	NaN	NaN	NaN	NaN	NaN	NaN	NaN	NaN	1.18687	0.661752	NaN	0.940398	NaN	NaN	NaN	NaN	0.852344	NaN	NaN	0.872828	0.964754	NaN	NaN	NaN	NaN	NaN	NaN	NaN	0.942413	NaN	NaN	NaN	NaN	NaN	NaN	0.638163	NaN	NaN	NaN	NaN	NaN	NaN	NaN	NaN	NaN
12	NaN	NaN	NaN	NaN	NaN	0.561656	NaN	NaN	NaN	NaN	NaN	NaN	NaN	NaN	NaN	NaN	NaN	NaN	0.587631	NaN	NaN	NaN	NaN	NaN	NaN	NaN	NaN	NaN	NaN	NaN	NaN	NaN	0.941373	NaN	NaN	NaN	NaN	NaN	NaN	NaN	0.502214	NaN	0.509076	NaN	NaN	NaN	NaN	NaN	0.516545
13	NaN	NaN	NaN	NaN	NaN	NaN	NaN	NaN	NaN	NaN	1.27286	NaN	NaN	NaN	NaN	NaN	NaN	NaN	NaN	0.578369	NaN	NaN	NaN	NaN	NaN	NaN	NaN	0.55031	NaN	NaN	NaN	NaN	NaN	NaN	NaN	NaN	NaN	NaN	NaN	0.682019	NaN	NaN	NaN	NaN	NaN	NaN	NaN	NaN	NaN
14	NaN	NaN	NaN	NaN	NaN	NaN	NaN	NaN	NaN	NaN	0.585189	NaN	NaN	0.735659	NaN	NaN	0.701279	NaN	NaN	NaN	NaN	NaN	NaN	NaN	NaN	NaN	NaN	NaN	NaN	NaN	NaN	NaN	NaN	NaN	NaN	NaN	NaN	NaN	NaN	NaN	NaN	NaN	NaN	NaN	NaN	NaN	NaN	NaN	NaN
15	NaN	NaN	NaN	NaN	0.52684	NaN	NaN	NaN	NaN	NaN	NaN	NaN	NaN	NaN	NaN	NaN	NaN	NaN	NaN	NaN	NaN	NaN	NaN	NaN	NaN	NaN	NaN	NaN	NaN	NaN	NaN	NaN	NaN	NaN	NaN	NaN	NaN	NaN	NaN	0.578285	NaN	0.519143	NaN	NaN	NaN	NaN	NaN	NaN	NaN
[truncated: 727 more columns]

## Sheet: Fig S1A
CFU/mL
Time (hours)	MG1655									DaceA									Dicd
0	270000000	330000000	240000000	250000000	320000000	370000000	190000000	200000000	150000000	470000000	330000000	320000000	410000000	420000000	470000000	240000000	300000000	330000000	720000000	420000000	580000000	120000000	90000000	170000000	330000000	260000000	250000000
1	9000	10000	8000	63000	67000	58000	34000	24000	25000	11000	8000	11000	44000	100000	420000	18000	200000	19000	110000	300000	240000	330000	550000	250000	130000	430000	390000
3	23000	33000	27000	2700	6600	5200	1700	1500	1200	31000	18000	19000	6700	1060000.0*	7700	2400	2800	2500	150000	180000	130000	68000	200000	64000	17000	17000	24000
5	4000	4500	4800	2100	1500	3000	260000.000000*	700	500	8000	6000	15000	6500	7600	7600	1600	800	800	36000	52000	48000	96000	89000	37000	23000	31000	38000

## Sheet: Fig S1B
488ex/405ex
MG1655	DaceA	Dicd
1.18622	1.25849	1.08735
1.19291	1.40042	1.14037
1.14337	1.30621	1.09056
1.1555	1.33778	1.05456
1.12505	1.41287	1.22866
1.17961	1.34956	1.14165
1.12275	1.31463	1.15309
1.15683	1.36633	1.15315
1.19171	1.31181	1.18553
1.13298	1.3812	1.20896
1.15354	1.31191	1.17177
1.15148	1.36016	1.23047
1.19557	1.37313	1.1875
1.04534	1.25575	1.11371
1.16093	1.33886	1.1194
1.18135	1.41171	1.07268
1.10545	1.35386	1.2283
1.18347	1.43221	1.13716
1.07037	1.35034	1.14573
1.01421	1.28119	1.22426
1.18044	1.35096	1.14091
1.13498	1.27847	0.976766
1.102	1.27903	1.15025
1.15336	1.30868	1.0726
1.19401	1.25949	1.09464
1.09334	1.35703	1.18727
1.26267	1.34938	1.12843
1.1526	1.31024	1.18613
1.14525	1.32793	1.19474
1.13361	1.28882	1.1693
1.13249	1.37106	1.16718
1.1381	1.41783	1.1823
1.11507	1.3613	1.22092
0.99208	1.36468	1.14867
1.14231	1.36333	1.11896
1.17846	1.20256	1.11828
1.14225	1.16405	1.14814
1.15649	1.30054	1.15752
1.14515	1.31465	1.05658
1.13695	1.43644	1.0818
1.13498	1.27325	1.0839
1.22406	1.32084	1.16152
1.13598	1.22079	1.16371
1.1577	1.37165	1.21253
1.17301	1.36397	1.13126
1.16166	1.2761	1.15642
1.24703	1.22864	1.1341
1.2236	1.24947	1.13365
1.17636	1.18036	1.19241
1.18436	1.23124	1.16404
1.22727	1.24101	1.08708
1.29556	1.38815	1.17163
1.25293	1.29342	1.2049
1.25428	1.37456	1.15682
1.2875	1.33124	1.19004
1.28309	1.36958	1.16211
1.17275	0.766218	1.11879
1.2335	1.34639	1.2464
1.20623	1.41445	1.24577
1.26833	1.22766	1.11129
1.32068	1.24844	1.14411
1.16252	1.39879	1.11762
1.24575	1.38205	1.17652
1.11797	1.44593	1.08564
1.21939	1.37674	1.0888
1.30761	1.43698	1.05931
1.18022	1.26108	1.11919
1.17414	1.28219	1.1323
1.12369	1.21976	1.04417
1.24269	1.33636	1.0722
1.28459	1.34212	1.1327
1.21321	1.31188	1.05745
1.23374	1.31752	1.01887
1.2116	1.32673	1.09929
1.17922	1.2628	1.10303
1.28187	1.26723	0.993148
1.23553	1.33217	0.857941
1.23982	1.25116	1.09385
1.20658	1.37365	1.00887
1.19917	1.31266	1.09875
1.2184	1.32899	1.12248
1.28344	1.41921	1.06376
1.23219	1.39753	1.08644
1.25699	1.44241	1.0986
1.2498	1.36376	1.14064
1.22919	1.38559	1.13348
1.24909	1.31563	1.14162
1.2593	1.37755	1.12751
1.28195	1.2896	1.03887
1.2586	1.33896	1.01218
1.19364	1.28667	1.15741
1.23934	1.33616	1.04611
1.2549	1.37184	1.10393
1.20162	1.38972	1.02463
1.24315	1.45467	1.16527
1.20672	1.3372	1.13576
1.17834	1.31804	1.17947
1.24002	1.29781	1.10873
1.24888	1.35127	1.08191
1.27358	1.32258	1.07581
1.15387	1.33289	1.12562
1.23359	1.27342	1.24698
1.21586	1.29089	1.15205
1.28954	1.32212	1.03272
1.30596	1.43109	1.13261
1.23174	1.33798	1.10627
1.26164	1.33353	1.19442
1.17395	1.33474	1.10895
1.14889	1.32604	1.14887
1.27551	1.34998	1.18977
1.23703	1.37055	1.12433
1.26557	1.30361	1.06964
1.3123	1.31396	1.08915
1.26659	1.27798	1.09893
1.31804	1.27377	1.03184
1.22926	1.26863	1.08247
1.23014	1.28011	1.11662
1.27962	1.27298	1.16513
1.20744	1.17194	0.961398
1.31517	1.20286	1.06776
1.24264	1.17283	1.09524
1.17952	1.2803	1.21578
1.34892	1.241	1.12717
1.04239	1.25699	1.14248
1.13533	1.27949	1.06508
1.26686	1.32571	1.05228
1.22285	1.31569	1.07082
1.40428	1.33777	1.16937
1.22038	1.32078	1.08699
1.30484	1.34255	1.04664
1.24934	1.32543	1.15185
1.20789	1.21193	1.12147
1.26464	1.28796	1.06352
1.07112	1.32894	1.18246
1.28961	1.32606	1.0817
1.27807	1.29633	0.994622
1.24959	1.27095	0.991635
1.21368	1.23429	1.21303
1.28123	1.28993	1.20563
1.31326	1.25317	1.0967
1.26151	1.30523	1.0785
1.28249	1.32187	1.13936
1.27808	1.3564	1.20016
1.2125	1.23716	1.11706
1.22984	1.33902	1.13356
1.25434	1.30332	1.19827
1.29614	1.25	1.15816
1.31411	1.34535	1.15671
1.1981	1.26936	1.1475
1.246	1.35092	1.13893
1.18098	1.35812	1.13468
1.2374	1.2627	1.14187
1.20018	1.3094	1.20244
1.16063	1.26086	1.20058
1.4164	1.25931	1.14424
1.14969	1.28921	1.21676
1.24194	1.24317	1.1613
1.22906	1.25585	1.16392
1.13881	1.27433	1.11524
1.23884	1.29134	1.2296
1.23288	1.25371	1.05968
1.39826	1.36483	1.04407
1.24595	1.19571	1.16793
1.40065	1.31751	1.21084
1.22125	1.34173	1.12019
1.30403	1.28249	1.11046
1.33063	1.20955	1.05371
1.25625	1.17715	1.08748
1.29895	1.16898	1.12889
1.23232	1.29414	1.08599
1.22791	1.2281	1.14955
1.29833	1.24968	1.26459
1.25378	1.27736	1.20698
1.27076	1.33359	1.18865
1.49249	1.33441	1.07386
1.26889	1.30077	1.19617
1.30209	1.2787	1.24921
1.33526	1.33984	1.18379
1.21806	1.29414	1.09393
1.34837	1.29934	0.993901
1.30452	1.31161	1.24327
1.27666	1.27147	1.16274
1.26582	1.28793	1.14252
1.28023	1.31051	1.16061
1.24319	1.26775	1.08747
1.26737	1.25171	0.973755
1.27237	1.3074	1.0349
1.19479	1.26335	1.1398
1.2785	1.22074	1.12462
1.32173	1.33287	1.03336
1.27271	1.28693	1.00986
1.25308	1.26438	1.1502
1.2877	1.29169	1.17594
1.32663	1.19665	0.997211
1.31424	1.18582	1.03388
1.41066	1.32417	1.25083
1.35526	1.22507	1.15354
1.3178	1.32139	1.08655
1.28629	1.36399	1.15685
1.31632	1.2798	1.09766
1.2703	1.26383	1.16896
1.25697	1.29778	1.13006
1.30997	1.27433	1.12002
1.25466	1.27906	1.17497
1.20838	1.19785	1.0627
1.23242	1.18689	1.11114
1.27067	1.22977	1.15126
1.26896	1.24317	1.12865
1.24506	1.25585	1.09188
1.26301	1.27433	1.14676
1.20768	1.29134	1.07361
1.34009	1.25371	1.11731
1.23747	1.36483	1.20429
1.32412	1.19571	1.24755
1.37579	1.31751	1.08231
1.32388	1.34173	1.13636
1.28703	1.28249	1.19936
1.21785	1.20955	1.1044
1.29412	1.17715	0.957267
1.33705	1.16898	1.07579
1.31487	1.29414	1.02573
1.28858	1.2281	1.10245
1.33042	1.24968	1.1345
1.20751	1.27736	1.10514
1.25628	1.33359	1.07806
1.25487	1.33441	1.13925
1.2576	1.30077	1.0654
1.24348	1.2787	1.01227
1.33254	1.33984	1.08468
1.15351	1.29414	1.0189
1.27468	1.29934	1.14753
1.29637	1.31161	1.11832
1.38307	1.27147	1.03518
1.2811	1.28793	1.10877
1.322	1.31051	1.07464
1.2147	1.26775	1.07349
1.27277	1.25171	1.12157
1.30978	1.3074	1.10613
1.3191	1.26335	0.989593
1.23054	1.22074	1.09477
1.29533	1.33287	1.01906
1.28687	1.28693	1.1507
1.24288	1.26438	1.17717
1.3045	1.29169	1.15924
1.37424	1.19665	1.20808
1.33247	1.18582	1.11176
1.31574	1.32417	1.11303
1.2721	1.22507	1.19581
1.28655	1.32139	1.13171
1.26165	1.36399	1.09838
1.29941	1.2798	1.08895
1.26164	1.26383	1.17838
1.32293	1.29778	1.09085
1.34312	1.27433	1.12891
1.29726	1.27906	1.14952
1.23612	1.19785	1.24725
1.18999	1.18689	1.08724
1.16644	1.22977	1.16857
1.11794		0.994969
1.22012		1.21536
1.1533		0.739759
1.07296		1.18297
1.23445		1.14372
1.20283		1.13958
1.19908		1.26919
1.25047		1.05156
1.18575		1.07404
1.24918		1.136
1.08127		1.17915
1.23843		1.24567
1.23806		1.20207
1.12172		1.08783
1.28192		0.974049
1.1938		1.02241
1.2714		1.10617
1.23389		1.1713
1.16345		1.07773
1.33299		1.04618
1.27699		1.11256
1.18474		1.05368
1.20019		1.04475
1.19991		1.0781
1.11436		1.08983
1.17459		1.0717
1.17074		1.0668
1.1676		1.06498
1.18607		1.12764
1.26443		1.12637
1.17119		1.28164
1.22562		1.03154
1.24308		1.27177
1.24145		1.06649
1.39068		1.11911
1.48608		1.15293
1.16932		1.11179
1.19615		1.15584
1.22764		1.1228
1.29823		1.13543
1.15667		1.12594
1.25395		1.16353
1.19944		1.17642
1.09074		1.24388
1.12645		1.13247
1.23571		1.10922
1.22199		1.20193
1.25496		1.12976
1.27628		1.05566
1.27398		1.03461
1.21489		1.14104
1.22123		1.12319
1.22793		1.27875
1.2017		1.07742
1.41888		1.21374
1.22282		1.16264
1.2013		0.942661
1.14631		1.1529
1.24919		1.12277
1.12197		1.11302
1.2405		1.00111
1.27984		1.12969
1.17183		1.0967
1.16877		1.33475
1.23147		1.24123
1.21578		1.12134
1.20519		1.1288
1.31102		1.16502
1.34165		1.09067
1.16267		1.17833
1.33194		1.16316
1.24345		1.09827
1.34518		1.12236
1.2045		1.11587
1.19767		1.10658
1.17381		1.23676
1.23937		1.19982
1.20305		1.24355
1.1026		1.199
1.2015		1.23259
1.16084		1.23723
1.29145		1.20947
1.25901		1.1682
1.24679		1.20378
1.20263		1.13139
1.26436		1.18562
1.28057		1.17227
1.23416		1.09889
1.20694		1.12709
1.33468		1.14223
1.2944		1.05917
1.39531		1.09809
1.30222		1.15951
1.19686		1.175
1.28771		1.22177
1.30797		1.20711
0.683708		1.23064
1.24388		1.25596
1.29385		1.23994
1.223		1.21646
1.20438		1.29026
1.14129		1.20625
1.19703		1.13097
1.27085		1.22205
1.24798		1.15385
1.26209		1.24295
1.22304		1.23798
1.30208		1.07553
1.26129		1.16814
1.38621		1.1443
0.541418		1.15641
1.33886		1.1425
1.28903		1.0529
1.20799		1.14764
1.23183		1.05849
1.2147		0.998293
1.25724		1.08896
1.27125		1.10113
1.14788		1.2187
1.25776		1.20232
1.26932		1.29409
1.18635		1.26025
1.16871		1.1556
1.2581		1.27028
1.22407		1.26052
1.24199		1.1475
1.38668		1.12891
1.3227		1.149
1.25396		1.17082
1.23598		1.13932
1.29924		1.19784
1.28295		1.0777
1.17112		1.10962
1.2415		1.19202
1.28878		1.12813
1.25073		1.10021
0.844265		1.04222
0.747816		1.0338
1.26981		1.21778
1.29749
1.34356
1.2131
1.23569
1.34563
1.31384
1.24975
1.2673
1.208
1.17071
1.26995
1.38152
1.21954
1.31457
1.19525
1.31694
1.18707
1.2678
1.26013
1.22622
1.20731
1.17816
1.21517
1.16546
1.27834
1.26787
1.26056
1.25239
1.3207
1.22336
1.27006
1.24403
1.29159
1.20945
1.26756
1.32822
1.3276
1.26796

## Sheet: Fig S1C
RLU/OD600
MG1655	aceA	icd
3147900	4962788	3292463
4109914	4978762	3278602
4295661	4969982	3344502
4026430	5454837	3458073
4094243	4981531	3631655
4107405	5216918	3577895
3510728	4565016	3702724
3983861	3484992	3447836
4116286	4882669	3606398
4480259	5053983	3526863
4508560	5003450	3441635
4388467	4862905	3337111

## Sheet: Fig S2A left
OD600
Time (hours)	MG1655									MG1655_aceA									MG1655_icd									MG1655_gltA									MG1655_sucA
0	0.091	0.091	0.092	0.091	0.09	0.089	0.09	0.09	0.091	0.091	0.09	0.09	0.09	0.09	0.09	0.091	0.092	0.089	0.089	0.09	0.09	0.09	0.091	0.09	0.092	0.092	0.09	0.088	0.089	0.09	0.09	0.09	0.09	0.107	0.091	0.089	0.087	0.089	0.091	0.09	0.09	0.089	0.091	0.09	0.089
0.166667	0.092	0.09	0.091	0.091	0.09	0.089	0.09	0.09	0.092	0.091	0.09	0.089	0.09	0.09	0.09	0.091	0.092	0.089	0.089	0.09	0.09	0.09	0.091	0.089	0.092	0.092	0.09	0.088	0.089	0.09	0.09	0.09	0.09	0.105	0.09	0.089	0.087	0.089	0.091	0.09	0.09	0.089	0.091	0.09	0.089
0.333334	0.092	0.091	0.091	0.091	0.09	0.089	0.09	0.09	0.091	0.091	0.09	0.09	0.09	0.09	0.091	0.091	0.092	0.089	0.089	0.09	0.09	0.09	0.091	0.09	0.092	0.091	0.09	0.088	0.089	0.09	0.09	0.09	0.09	0.106	0.091	0.089	0.087	0.089	0.091	0.09	0.09	0.089	0.091	0.09	0.089
0.500001	0.091	0.091	0.091	0.091	0.09	0.089	0.09	0.09	0.091	0.091	0.09	0.09	0.09	0.09	0.091	0.091	0.092	0.088	0.089	0.09	0.09	0.09	0.091	0.09	0.092	0.091	0.09	0.089	0.09	0.09	0.09	0.09	0.09	0.106	0.091	0.089	0.087	0.089	0.091	0.09	0.09	0.09	0.091	0.09	0.09
0.666668	0.092	0.091	0.091	0.091	0.091	0.09	0.09	0.09	0.092	0.092	0.091	0.09	0.091	0.091	0.091	0.091	0.092	0.089	0.089	0.09	0.09	0.09	0.091	0.09	0.092	0.092	0.09	0.089	0.09	0.091	0.091	0.09	0.091	0.107	0.091	0.09	0.088	0.09	0.091	0.091	0.09	0.09	0.091	0.091	0.09
0.833335	0.092	0.091	0.091	0.092	0.091	0.09	0.09	0.091	0.092	0.092	0.092	0.091	0.091	0.091	0.091	0.091	0.093	0.089	0.089	0.09	0.09	0.09	0.091	0.09	0.092	0.092	0.09	0.09	0.091	0.091	0.091	0.09	0.091	0.108	0.092	0.09	0.088	0.09	0.092	0.091	0.091	0.09	0.092	0.091	0.09
1	0.093	0.091	0.092	0.092	0.092	0.091	0.091	0.091	0.093	0.093	0.092	0.092	0.092	0.092	0.092	0.092	0.093	0.089	0.09	0.091	0.091	0.09	0.091	0.09	0.092	0.092	0.09	0.091	0.092	0.092	0.092	0.091	0.092	0.109	0.093	0.091	0.089	0.091	0.093	0.092	0.092	0.091	0.093	0.092	0.091
1.16667	0.094	0.092	0.093	0.094	0.093	0.092	0.092	0.093	0.093	0.094	0.093	0.093	0.093	0.093	0.093	0.093	0.094	0.089	0.09	0.091	0.091	0.091	0.091	0.09	0.093	0.092	0.09	0.092	0.093	0.093	0.093	0.092	0.093	0.11	0.094	0.092	0.09	0.092	0.094	0.093	0.093	0.092	0.094	0.093	0.092
1.33333	0.096	0.092	0.095	0.095	0.095	0.094	0.093	0.094	0.095	0.095	0.096	0.095	0.094	0.095	0.095	0.094	0.096	0.09	0.091	0.092	0.092	0.091	0.091	0.09	0.093	0.093	0.091	0.094	0.095	0.095	0.095	0.093	0.094	0.112	0.095	0.094	0.092	0.094	0.096	0.095	0.094	0.094	0.096	0.095	0.094
1.5	0.098	0.093	0.098	0.098	0.097	0.096	0.095	0.096	0.097	0.097	0.098	0.097	0.096	0.097	0.097	0.096	0.098	0.091	0.092	0.093	0.093	0.092	0.091	0.09	0.094	0.094	0.091	0.097	0.098	0.098	0.097	0.095	0.096	0.115	0.098	0.097	0.094	0.096	0.099	0.097	0.097	0.096	0.098	0.097	0.096
1.66667	0.102	0.095	0.102	0.101	0.101	0.1	0.097	0.099	0.1	0.101	0.102	0.102	0.099	0.1	0.101	0.099	0.101	0.092	0.094	0.094	0.095	0.092	0.092	0.091	0.095	0.096	0.092	0.101	0.103	0.102	0.1	0.098	0.1	0.119	0.102	0.101	0.097	0.099	0.103	0.1	0.1	0.1	0.102	0.101	0.099
1.83333	0.107	0.097	0.108	0.107	0.106	0.107	0.101	0.104	0.104	0.105	0.107	0.107	0.104	0.105	0.105	0.102	0.106	0.094	0.097	0.096	0.098	0.093	0.092	0.092	0.096	0.098	0.093	0.106	0.111	0.109	0.104	0.102	0.105	0.124	0.106	0.106	0.101	0.104	0.109	0.104	0.104	0.105	0.107	0.105	0.103
2	0.114	0.1	0.116	0.116	0.115	0.116	0.106	0.111	0.11	0.112	0.115	0.116	0.11	0.112	0.113	0.108	0.112	0.097	0.1	0.099	0.101	0.095	0.093	0.093	0.097	0.102	0.095	0.114	0.118	0.116	0.11	0.107	0.112	0.13	0.113	0.113	0.108	0.111	0.118	0.111	0.111	0.112	0.115	0.112	0.11
2.16667	0.126	0.104	0.127	0.127	0.125	0.127	0.113	0.121	0.119	0.122	0.126	0.129	0.119	0.122	0.124	0.116	0.122	0.1	0.105	0.102	0.106	0.097	0.094	0.095	0.1	0.106	0.097	0.125	0.126	0.123	0.117	0.113	0.119	0.139	0.121	0.121	0.117	0.121	0.132	0.12	0.121	0.122	0.125	0.121	0.118
2.33333	0.139	0.11	0.141	0.14	0.135	0.138	0.122	0.132	0.132	0.137	0.144	0.148	0.132	0.136	0.139	0.128	0.137	0.106	0.112	0.108	0.113	0.1	0.095	0.097	0.103	0.111	0.1	0.139	0.137	0.133	0.128	0.122	0.127	0.153	0.134	0.132	0.13	0.135	0.151	0.134	0.136	0.137	0.139	0.135	0.131
2.5	0.158	0.118	0.16	0.154	0.145	0.15	0.135	0.146	0.149	0.157	0.167	0.173	0.149	0.156	0.159	0.144	0.157	0.114	0.122	0.115	0.124	0.104	0.097	0.1	0.107	0.12	0.105	0.157	0.145	0.145	0.144	0.133	0.14	0.172	0.152	0.149	0.148	0.153	0.176	0.152	0.155	0.159	0.159	0.154	0.148
2.66667	0.185	0.129	0.179	0.173	0.159	0.166	0.152	0.162	0.169	0.185	0.199	0.207	0.173	0.182	0.187	0.165	0.182	0.125	0.135	0.126	0.139	0.11	0.1	0.105	0.114	0.132	0.112	0.176	0.175	0.165	0.166	0.15	0.157	0.198	0.176	0.164	0.171	0.178	0.21	0.177	0.181	0.19	0.185	0.178	0.172
2.83333	0.194	0.145	0.208	0.203	0.189	0.201	0.177	0.189	0.196	0.218	0.234	0.243	0.203	0.214	0.22	0.194	0.216	0.14	0.152	0.14	0.159	0.117	0.104	0.111	0.123	0.148	0.122	0.215	0.208	0.204	0.194	0.175	0.18	0.224	0.199	0.2	0.198	0.207	0.246	0.208	0.213	0.224	0.217	0.208	0.201
3	0.235	0.166	0.241	0.241	0.231	0.232	0.199	0.224	0.228	0.259	0.279	0.284	0.239	0.25	0.257	0.226	0.252	0.161	0.174	0.158	0.186	0.129	0.109	0.121	0.135	0.169	0.135	0.238	0.238	0.228	0.221	0.202	0.219	0.251	0.223	0.224	0.227	0.24	0.285	0.242	0.247	0.265	0.252	0.243	0.235
3.16667	0.245	0.191	0.253	0.26	0.248	0.254	0.227	0.236	0.246	0.299	0.322	0.324	0.27	0.28	0.289	0.26	0.289	0.187	0.201	0.184	0.217	0.143	0.117	0.134	0.151	0.196	0.153	0.262	0.252	0.247	0.239	0.221	0.227	0.272	0.255	0.248	0.248	0.27	0.316	0.273	0.279	0.303	0.279	0.271	0.266
3.33333	0.266	0.219	0.277	0.284	0.276	0.281	0.243	0.258	0.259	0.338	0.37	0.37	0.296	0.307	0.321	0.287	0.324	0.219	0.233	0.216	0.254	0.162	0.128	0.152	0.171	0.227	0.178	0.281	0.278	0.27	0.266	0.251	0.271	0.293	0.277	0.276	0.274	0.301	0.359	0.299	0.306	0.346	0.305	0.297	0.293
3.5	0.289	0.228	0.301	0.309	0.302	0.312	0.272	0.282	0.278	0.384	0.415	0.412	0.326	0.336	0.357	0.315	0.355	0.253	0.263	0.254	0.297	0.185	0.141	0.175	0.197	0.259	0.207	0.299	0.301	0.29	0.296	0.281	0.295	0.313	0.302	0.295	0.31	0.331	0.397	0.329	0.335	0.389	0.331	0.322	0.318
3.66667	0.305	0.255	0.324	0.343	0.33	0.337	0.299	0.306	0.307	0.425	0.459	0.453	0.358	0.369	0.395	0.345	0.396	0.279	0.292	0.29	0.336	0.214	0.158	0.203	0.228	0.289	0.243	0.309	0.325	0.314	0.327	0.31	0.325	0.344	0.328	0.321	0.378	0.362	0.442	0.365	0.376	0.434	0.36	0.35	0.348
3.83333	0.333	0.277	0.338	0.361	0.353	0.356	0.322	0.329	0.333	0.465	0.502	0.499	0.391	0.4	0.43	0.374	0.431	0.305	0.319	0.313	0.378	0.246	0.178	0.234	0.261	0.316	0.284	0.338	0.346	0.343	0.359	0.341	0.349	0.368	0.35	0.337	0.419	0.395	0.49	0.404	0.422	0.488	0.389	0.377	0.376
4	0.371	0.296	0.382	0.385	0.379	0.38	0.335	0.341	0.353	0.499	0.541	0.527	0.422	0.43	0.462	0.401	0.468	0.334	0.345	0.34	0.416	0.277	0.203	0.271	0.295	0.343	0.326	0.364	0.379	0.353	0.381	0.359	0.371	0.386	0.373	0.371	0.451	0.424	0.534	0.446	0.466	0.539	0.418	0.405	0.407
4.16667	0.383	0.317	0.414	0.413	0.395	0.408	0.366	0.376	0.381	0.537	0.576	0.577	0.451	0.458	0.49	0.428	0.495	0.364	0.374	0.366	0.453	0.305	0.232	0.309	0.323	0.372	0.365	0.413	0.425	0.401	0.398	0.391	0.393	0.424	0.402	0.392	0.477	0.453	0.587	0.481	0.51	0.578	0.443	0.431	0.434
4.33333	0.419	0.351	0.44	0.423	0.399	0.416	0.393	0.393	0.43	0.575	0.608	0.605	0.477	0.486	0.518	0.455	0.54	0.393	0.399	0.41	0.489	0.333	0.267	0.345	0.351	0.402	0.408	0.403	0.419	0.419	0.395	0.415	0.393	0.468	0.444	0.434	0.505	0.478	0.618	0.53	0.557	0.632	0.469	0.457	0.462
4.5	0.426	0.361	0.416	0.437	0.43	0.428	0.444	0.414	0.434	0.604	0.638	0.638	0.5	0.507	0.54	0.477	0.559	0.423	0.424	0.43	0.529	0.362	0.297	0.377	0.38	0.427	0.444	0.408	0.427	0.427	0.451	0.429	0.42	0.444	0.451	0.426	0.537	0.502	0.658	0.558	0.595	0.663	0.49	0.479	0.484
4.66667	0.417	0.414	0.44	0.446	0.433	0.449	0.42	0.422	0.434	0.64	0.664	0.667	0.521	0.527	0.564	0.498	0.581	0.452	0.447	0.457	0.565	0.392	0.328	0.415	0.408	0.453	0.48	0.415	0.433	0.427	0.456	0.442	0.454	0.454	0.444	0.435	0.549	0.521	0.69	0.589	0.623	0.702	0.51	0.502	0.506
4.83333	0.442	0.426	0.456	0.465	0.453	0.46	0.429	0.43	0.457	0.67	0.685	0.689	0.539	0.545	0.58	0.518	0.61	0.474	0.472	0.485	0.597	0.424	0.356	0.454	0.437	0.475	0.513	0.44	0.45	0.454	0.472	0.451	0.457	0.476	0.462	0.453	0.581	0.541	0.719	0.61	0.652	0.728	0.526	0.52	0.526
5	0.452	0.422	0.466	0.481	0.458	0.468	0.447	0.447	0.468	0.686	0.701	0.704	0.555	0.562	0.598	0.535	0.624	0.495	0.489	0.511	0.625	0.451	0.386	0.488	0.462	0.495	0.542	0.463	0.46	0.465	0.483	0.47	0.472	0.498	0.496	0.471	0.598	0.557	0.729	0.635	0.671	0.751	0.541	0.535	0.542
5.16667	0.457	0.435	0.463	0.491	0.48	0.482	0.467	0.455	0.49	0.706	0.716	0.717	0.571	0.579	0.613	0.55	0.644	0.516	0.508	0.532	0.652	0.476	0.417	0.52	0.486	0.513	0.579	0.479	0.469	0.478	0.492	0.486	0.491	0.493	0.481	0.486	0.63	0.569	0.749	0.656	0.7	0.768	0.556	0.55	0.558
5.33333	0.463	0.451	0.473	0.495	0.48	0.491	0.475	0.461	0.492	0.716	0.723	0.721	0.584	0.594	0.625	0.565	0.659	0.536	0.533	0.559	0.67	0.5	0.448	0.55	0.507	0.532	0.613	0.481	0.493	0.486	0.493	0.505	0.496	0.513	0.493	0.498	0.639	0.581	0.752	0.674	0.714	0.776	0.567	0.562	0.572
5.5	0.476	0.452	0.491	0.505	0.496	0.508	0.488	0.475	0.502	0.725	0.729	0.729	0.594	0.605	0.633	0.575	0.667	0.556	0.547	0.582	0.693	0.52	0.475	0.572	0.525	0.547	0.641	0.483	0.49	0.496	0.51	0.509	0.506	0.508	0.51	0.494	0.659	0.59	0.765	0.687	0.725	0.782	0.575	0.572	0.582
5.66667	0.496	0.474	0.505	0.519	0.5	0.515	0.499	0.48	0.514	0.731	0.734	0.734	0.601	0.614	0.642	0.584	0.677	0.575	0.564	0.603	0.709	0.538	0.5	0.591	0.544	0.562	0.665	0.493	0.509	0.512	0.523	0.514	0.512	0.525	0.509	0.511	0.674	0.598	0.77	0.7	0.734	0.786	0.585	0.58	0.591
5.83333	0.504	0.477	0.506	0.524	0.516	0.518	0.498	0.497	0.516	0.738	0.743	0.744	0.61	0.625	0.651	0.592	0.687	0.584	0.576	0.631	0.726	0.556	0.524	0.627	0.562	0.578	0.687	0.504	0.503	0.513	0.518	0.525	0.519	0.513	0.517	0.509	0.679	0.606	0.778	0.712	0.741	0.792	0.593	0.588	0.6
6	0.494	0.484	0.503	0.522	0.515	0.52	0.511	0.511	0.521	0.746	0.748	0.751	0.62	0.64	0.662	0.6	0.694	0.594	0.59	0.643	0.736	0.573	0.546	0.658	0.575	0.592	0.699	0.496	0.496	0.511	0.521	0.523	0.52	0.52	0.517	0.51	0.683	0.615	0.784	0.725	0.754	0.8	0.6	0.593	0.607
6.16667	0.502	0.494	0.514	0.529	0.52	0.525	0.515	0.502	0.519	0.75	0.751	0.754	0.63	0.653	0.672	0.609	0.701	0.601	0.604	0.648	0.739	0.587	0.564	0.677	0.587	0.608	0.701	0.505	0.505	0.515	0.532	0.524	0.527	0.525	0.519	0.501	0.684	0.624	0.788	0.731	0.76	0.799	0.609	0.599	0.615
6.33333	0.525	0.492	0.536	0.54	0.531	0.536	0.519	0.513	0.526	0.752	0.755	0.759	0.638	0.666	0.681	0.619	0.707	0.609	0.615	0.666	0.743	0.602	0.579	0.693	0.597	0.619	0.71	0.525	0.526	0.529	0.536	0.535	0.539	0.538	0.534	0.518	0.69	0.628	0.79	0.741	0.767	0.802	0.615	0.607	0.621
6.5	0.541	0.493	0.554	0.549	0.544	0.548	0.526	0.526	0.538	0.755	0.759	0.762	0.649	0.681	0.691	0.627	0.713	0.615	0.625	0.681	0.75	0.614	0.594	0.715	0.608	0.631	0.713	0.538	0.536	0.544	0.544	0.542	0.544	0.549	0.545	0.535	0.688	0.643	0.8	0.755	0.778	0.809	0.626	0.614	0.629
6.66667	0.556	0.501	0.561	0.563	0.554	0.556	0.54	0.54	0.555	0.757	0.762	0.768	0.663	0.698	0.702	0.637	0.721	0.622	0.634	0.689	0.754	0.629	0.61	0.729	0.616	0.641	0.718	0.554	0.552	0.557	0.557	0.553	0.559	0.56	0.556	0.544	0.702	0.652	0.807	0.764	0.788	0.815	0.635	0.622	0.64
6.83333	0.567	0.517	0.582	0.583	0.578	0.581	0.551	0.546	0.563	0.759	0.766	0.772	0.673	0.71	0.71	0.646	0.727	0.63	0.64	0.696	0.757	0.644	0.622	0.74	0.626	0.648	0.72	0.568	0.565	0.573	0.569	0.568	0.574	0.567	0.559	0.556	0.701	0.658	0.811	0.774	0.794	0.821	0.642	0.63	0.652
7	0.585	0.526	0.591	0.61	0.6	0.602	0.561	0.56	0.576	0.764	0.776	0.78	0.686	0.726	0.726	0.656	0.736	0.636	0.647	0.701	0.762	0.656	0.631	0.749	0.633	0.656	0.724	0.587	0.584	0.588	0.585	0.587	0.595	0.579	0.571	0.572	0.706	0.661	0.819	0.781	0.8	0.825	0.645	0.634	0.659
7.16667	0.607	0.545	0.61	0.628	0.617	0.623	0.582	0.583	0.599	0.771	0.783	0.789	0.701	0.744	0.741	0.668	0.745	0.642	0.652	0.705	0.765	0.669	0.641	0.757	0.642	0.664	0.725	0.601	0.604	0.608	0.598	0.601	0.609	0.6	0.597	0.597	0.713	0.665	0.822	0.79	0.807	0.832	0.647	0.638	0.664
7.33333	0.624	0.554	0.624	0.646	0.637	0.641	0.605	0.611	0.622	0.78	0.79	0.797	0.716	0.759	0.75	0.68	0.755	0.647	0.658	0.715	0.767	0.68	0.652	0.762	0.649	0.668	0.729	0.626	0.623	0.628	0.62	0.618	0.629	0.624	0.621	0.617	0.724	0.668	0.827	0.796	0.813	0.836	0.65	0.641	0.666
7.5	0.65	0.572	0.65	0.666	0.656	0.662	0.622	0.63	0.645	0.792	0.8	0.807	0.73	0.775	0.759	0.693	0.761	0.654	0.666	0.724	0.774	0.691	0.659	0.765	0.655	0.676	0.732	0.65	0.649	0.656	0.636	0.635	0.645	0.639	0.63	0.637	0.738	0.671	0.834	0.804	0.818	0.838	0.649	0.641	0.671
7.66667	0.67	0.597	0.673	0.677	0.67	0.679	0.633	0.644	0.653	0.798	0.807	0.815	0.739	0.784	0.771	0.704	0.77	0.669	0.669	0.729	0.782	0.702	0.666	0.767	0.665	0.691	0.734	0.666	0.663	0.672	0.647	0.648	0.657	0.653	0.64	0.655	0.738	0.675	0.836	0.806	0.819	0.838	0.654	0.644	0.675
7.83333	0.682	0.619	0.683	0.688	0.677	0.69	0.654	0.665	0.671	0.804	0.812	0.821	0.749	0.797	0.783	0.711	0.778	0.676	0.679	0.744	0.788	0.714	0.675	0.772	0.668	0.701	0.742	0.672	0.67	0.681	0.66	0.661	0.668	0.667	0.655	0.67	0.741	0.677	0.839	0.81	0.822	0.84	0.654	0.647	0.678
8	0.696	0.635	0.694	0.698	0.691	0.703	0.67	0.683	0.687	0.81	0.819	0.827	0.758	0.806	0.792	0.72	0.783	0.683	0.683	0.744	0.795	0.73	0.68	0.778	0.685	0.71	0.752	0.685	0.681	0.694	0.67	0.672	0.676	0.679	0.67	0.684	0.747	0.679	0.842	0.815	0.824	0.842	0.655	0.649	0.681
8.16667	0.699	0.646	0.7	0.708	0.696	0.711	0.678	0.695	0.697	0.813	0.823	0.832	0.773	0.819	0.801	0.729	0.794	0.69	0.689	0.749	0.799	0.743	0.687	0.786	0.697	0.72	0.762	0.688	0.687	0.702	0.679	0.684	0.687	0.687	0.683	0.694	0.744	0.68	0.839	0.818	0.825	0.844	0.656	0.65	0.684
8.33333	0.71	0.658	0.712	0.719	0.711	0.721	0.69	0.704	0.709	0.821	0.831	0.841	0.784	0.828	0.809	0.74	0.801	0.698	0.7	0.761	0.808	0.757	0.696	0.796	0.706	0.729	0.768	0.695	0.697	0.713	0.689	0.693	0.695	0.701	0.696	0.707	0.747	0.683	0.846	0.82	0.827	0.845	0.656	0.653	0.687
8.5	0.718	0.673	0.725	0.728	0.717	0.729	0.706	0.718	0.723	0.831	0.835	0.843	0.794	0.833	0.814	0.75	0.807	0.704	0.705	0.767	0.815	0.767	0.708	0.801	0.716	0.736	0.779	0.702	0.705	0.722	0.699	0.701	0.704	0.709	0.709	0.716	0.75	0.685	0.846	0.82	0.827	0.845	0.659	0.654	0.689
8.66667	0.725	0.686	0.734	0.735	0.734	0.749	0.721	0.735	0.737	0.836	0.839	0.846	0.809	0.844	0.82	0.758	0.812	0.711	0.709	0.776	0.82	0.779	0.719	0.811	0.725	0.742	0.785	0.71	0.715	0.728	0.714	0.712	0.718	0.721	0.721	0.728	0.748	0.685	0.845	0.828	0.832	0.848	0.659	0.656	0.692
8.83333	0.741	0.699	0.758	0.739	0.739	0.754	0.732	0.745	0.748	0.839	0.842	0.85	0.823	0.854	0.827	0.768	0.816	0.715	0.715	0.786	0.827	0.788	0.732	0.819	0.733	0.747	0.793	0.727	0.73	0.742	0.724	0.722	0.73	0.729	0.736	0.741	0.757	0.686	0.85	0.83	0.836	0.851	0.66	0.657	0.693
9	0.751	0.708	0.761	0.744	0.744	0.756	0.749	0.76	0.764	0.845	0.847	0.856	0.83	0.858	0.829	0.778	0.823	0.719	0.718	0.8	0.826	0.79	0.738	0.82	0.739	0.75	0.798	0.732	0.74	0.753	0.733	0.726	0.735	0.745	0.745	0.753	0.757	0.686	0.85	0.828	0.833	0.846	0.661	0.657	0.696
9.16667	0.768	0.723	0.778	0.757	0.764	0.779	0.758	0.769	0.769	0.854	0.851	0.859	0.84	0.868	0.838	0.784	0.826	0.721	0.722	0.831	0.832	0.796	0.748	0.823	0.741	0.752	0.798	0.745	0.758	0.766	0.748	0.742	0.752	0.751	0.756	0.76	0.761	0.688	0.853	0.83	0.839	0.85	0.661	0.659	0.696
9.33333	0.77	0.734	0.781	0.767	0.767	0.781	0.769	0.781	0.781	0.857	0.853	0.86	0.846	0.865	0.842	0.793	0.829	0.73	0.726	0.826	0.833	0.797	0.756	0.825	0.748	0.755	0.802	0.752	0.76	0.771	0.755	0.748	0.758	0.762	0.767	0.772	0.761	0.689	0.853	0.829	0.838	0.847	0.66	0.66	0.698
9.5	0.778	0.745	0.791	0.778	0.782	0.793	0.779	0.799	0.792	0.86	0.854	0.859	0.853	0.864	0.843	0.8	0.834	0.735	0.728	0.844	0.838	0.799	0.762	0.827	0.753	0.759	0.806	0.76	0.766	0.777	0.764	0.757	0.773	0.771	0.782	0.783	0.764	0.69	0.853	0.832	0.842	0.85	0.661	0.661	0.701
9.66667	0.792	0.759	0.804	0.794	0.793	0.802	0.794	0.815	0.812	0.862	0.857	0.862	0.862	0.867	0.848	0.801	0.839	0.743	0.734	0.86	0.841	0.804	0.768	0.832	0.755	0.761	0.81	0.784	0.787	0.795	0.774	0.773	0.789	0.792	0.809	0.8	0.766	0.69	0.853	0.833	0.843	0.851	0.66	0.661	0.702
9.83333	0.792	0.769	0.807	0.815	0.811	0.822	0.804	0.824	0.822	0.863	0.861	0.864	0.871	0.876	0.855	0.802	0.839	0.752	0.738	0.851	0.844	0.808	0.769	0.835	0.758	0.767	0.815	0.792	0.793	0.806	0.791	0.791	0.809	0.805	0.819	0.815	0.762	0.691	0.85	0.836	0.846	0.855	0.66	0.662	0.703
10	0.802	0.781	0.817	0.819	0.816	0.825	0.812	0.834	0.832	0.867	0.863	0.866	0.87	0.872	0.856	0.805	0.843	0.755	0.739	0.868	0.843	0.81	0.773	0.842	0.76	0.769	0.821	0.798	0.804	0.818	0.797	0.797	0.808	0.811	0.821	0.822	0.763	0.69	0.851	0.831	0.839	0.85	0.659	0.662	0.701
10.1667	0.815	0.797	0.832	0.828	0.821	0.831	0.816	0.844	0.836	0.871	0.868	0.869	0.873	0.876	0.859	0.818	0.847	0.762	0.744	0.891	0.846	0.818	0.777	0.846	0.764	0.775	0.826	0.809	0.81	0.831	0.8	0.801	0.812	0.823	0.827	0.831	0.768	0.691	0.853	0.831	0.838	0.85	0.658	0.663	0.702
10.3333	0.827	0.805	0.843	0.84	0.839	0.847	0.833	0.86	0.852	0.88	0.873	0.874	0.879	0.88	0.863	0.818	0.851	0.765	0.752	0.909	0.85	0.823	0.78	0.848	0.768	0.781	0.831	0.817	0.824	0.837	0.806	0.806	0.819	0.829	0.832	0.841	0.778	0.692	0.858	0.832	0.837	0.848	0.658	0.662	0.702
10.5	0.837	0.814	0.847	0.849	0.846	0.865	0.847	0.878	0.866	0.876	0.878	0.876	0.885	0.89	0.866	0.825	0.856	0.775	0.757	0.897	0.852	0.827	0.783	0.854	0.774	0.787	0.838	0.817	0.824	0.839	0.814	0.816	0.823	0.831	0.837	0.847	0.774	0.693	0.852	0.834	0.842	0.853	0.655	0.663	0.702
10.6667	0.849	0.833	0.868	0.864	0.863	0.876	0.851	0.877	0.87	0.899	0.884	0.881	0.892	0.899	0.871	0.825	0.856	0.778	0.762	0.94	0.855	0.83	0.785	0.857	0.776	0.79	0.837	0.828	0.833	0.843	0.817	0.823	0.833	0.836	0.846	0.851	0.785	0.693	0.861	0.832	0.838	0.849	0.654	0.662	0.702
10.8333	0.866	0.847	0.881	0.875	0.874	0.886	0.858	0.886	0.878	0.902	0.894	0.887	0.896	0.9	0.875	0.832	0.858	0.784	0.765	0.937	0.855	0.836	0.789	0.864	0.78	0.792	0.842	0.832	0.843	0.854	0.826	0.828	0.837	0.84	0.848	0.853	0.782	0.693	0.854	0.833	0.839	0.85	0.654	0.662	0.701
11	0.875	0.857	0.89	0.884	0.885	0.896	0.867	0.895	0.89	0.906	0.899	0.891	0.899	0.9	0.88	0.834	0.864	0.786	0.771	0.943	0.863	0.842	0.793	0.87	0.785	0.797	0.85	0.836	0.846	0.859	0.828	0.83	0.839	0.845	0.85	0.852	0.781	0.693	0.853	0.834	0.839	0.852	0.651	0.662	0.699
11.1667	0.883	0.863	0.895	0.889	0.887	0.899	0.874	0.911	0.896	0.912	0.901	0.898	0.901	0.901	0.884	0.85	0.867	0.791	0.775	0.938	0.867	0.85	0.796	0.876	0.787	0.8	0.852	0.838	0.851	0.863	0.832	0.836	0.843	0.847	0.854	0.857	0.779	0.694	0.852	0.837	0.836	0.852	0.651	0.663	0.699
11.3333	0.889	0.874	0.906	0.897	0.901	0.914	0.889	0.915	0.908	0.915	0.906	0.898	0.904	0.905	0.891	0.855	0.873	0.795	0.779	0.938	0.867	0.855	0.802	0.881	0.792	0.805	0.857	0.843	0.854	0.868	0.837	0.841	0.847	0.85	0.857	0.863	0.779	0.694	0.85	0.838	0.838	0.853	0.651	0.662	0.7
11.5	0.898	0.886	0.919	0.908	0.909	0.919	0.896	0.925	0.918	0.923	0.91	0.903	0.915	0.918	0.899	0.867	0.875	0.8	0.783	0.953	0.876	0.857	0.802	0.883	0.794	0.811	0.861	0.845	0.86	0.869	0.84	0.841	0.85	0.852	0.86	0.865	0.781	0.694	0.853	0.836	0.838	0.852	0.652	0.663	0.7
11.6667	0.911	0.897	0.929	0.914	0.914	0.926	0.911	0.939	0.93	0.926	0.915	0.91	0.92	0.923	0.906	0.875	0.879	0.807	0.786	0.946	0.872	0.86	0.806	0.885	0.798	0.815	0.865	0.852	0.861	0.873	0.841	0.847	0.854	0.856	0.864	0.868	0.779	0.694	0.846	0.835	0.836	0.849	0.65	0.662	0.7
11.8333	0.921	0.907	0.938	0.922	0.926	0.937	0.917	0.948	0.937	0.927	0.922	0.919	0.928	0.932	0.91	0.885	0.891	0.81	0.789	0.948	0.876	0.864	0.81	0.888	0.807	0.817	0.869	0.855	0.867	0.878	0.845	0.85	0.856	0.861	0.871	0.871	0.78	0.694	0.847	0.836	0.838	0.851	0.652	0.662	0.7
12	0.926	0.913	0.946	0.927	0.933	0.942	0.934	0.965	0.953	0.928	0.926	0.924	0.935	0.939	0.918	0.89	0.903	0.815	0.792	0.938	0.876	0.869	0.814	0.896	0.812	0.824	0.874	0.859	0.871	0.885	0.849	0.856	0.861	0.863	0.876	0.878	0.774	0.694	0.844	0.84	0.842	0.856	0.65	0.662	0.7
12.1667	0.934	0.921	0.951	0.938	0.945	0.954	0.944	0.974	0.963	0.931	0.931	0.929	0.944	0.951	0.927	0.897	0.907	0.821	0.795	0.945	0.879	0.873	0.82	0.898	0.817	0.827	0.878	0.864	0.875	0.889	0.855	0.862	0.868	0.872	0.885	0.883	0.774	0.695	0.845	0.84	0.842	0.858	0.653	0.663	0.702
12.3333	0.947	0.93	0.96	0.946	0.951	0.96	0.955	0.987	0.973	0.93	0.936	0.934	0.946	0.952	0.933	0.906	0.918	0.824	0.797	0.934	0.879	0.877	0.821	0.9	0.823	0.831	0.879	0.865	0.878	0.893	0.857	0.865	0.869	0.878	0.893	0.888	0.77	0.695	0.837	0.841	0.842	0.86	0.654	0.662	0.702
12.5	0.948	0.935	0.966	0.951	0.96	0.966	0.966	1	0.987	0.936	0.943	0.94	0.952	0.961	0.941	0.914	0.926	0.831	0.8	0.943	0.884	0.881	0.826	0.905	0.832	0.843	0.881	0.87	0.882	0.898	0.862	0.867	0.873	0.884	0.9	0.894	0.773	0.694	0.838	0.841	0.843	0.861	0.656	0.663	0.704
12.6667	0.963	0.95	0.978	0.956	0.964	0.974	0.979	1.013	0.996	0.939	0.952	0.95	0.957	0.968	0.954	0.918	0.931	0.839	0.803	0.942	0.894	0.881	0.83	0.906	0.838	0.846	0.884	0.875	0.887	0.901	0.865	0.872	0.877	0.887	0.904	0.898	0.772	0.695	0.84	0.836	0.842	0.857	0.655	0.662	0.704
12.8333	0.972	0.958	0.984	0.968	0.974	0.982	0.985	1.021	1.004	0.941	0.954	0.954	0.957	0.968	0.956	0.922	0.939	0.843	0.807	0.945	0.899	0.883	0.837	0.908	0.847	0.86	0.885	0.88	0.893	0.906	0.866	0.875	0.881	0.891	0.909	0.905	0.771	0.695	0.836	0.835	0.841	0.855	0.654	0.662	0.702
13	0.979	0.965	0.993	0.969	0.977	0.987	0.992	1.025	1.012	0.945	0.958	0.958	0.962	0.978	0.962	0.929	0.944	0.854	0.814	0.938	0.904	0.888	0.842	0.911	0.852	0.867	0.888	0.885	0.897	0.91	0.871	0.878	0.885	0.894	0.912	0.912	0.769	0.695	0.834	0.837	0.843	0.859	0.652	0.661	0.703
13.1667	0.98	0.973	0.996	0.979	0.99	0.997	1.002	1.03	1.019	0.949	0.962	0.96	0.967	0.984	0.97	0.936	0.949	0.866	0.823	0.942	0.908	0.891	0.85	0.913	0.861	0.88	0.897	0.888	0.9	0.915	0.877	0.884	0.89	0.901	0.92	0.918	0.768	0.695	0.833	0.841	0.846	0.861	0.653	0.662	0.702
13.3333	0.992	0.984	1.005	0.989	0.996	1.006	1.014	1.039	1.031	0.95	0.963	0.965	0.973	0.987	0.973	0.941	0.952	0.87	0.821	0.934	0.913	0.893	0.856	0.915	0.866	0.886	0.904	0.894	0.905	0.918	0.881	0.889	0.895	0.905	0.923	0.923	0.765	0.695	0.829	0.842	0.846	0.864	0.65	0.661	0.699
13.5	0.996	0.988	1.011	0.994	1.004	1.01	1.024	1.047	1.039	0.955	0.968	0.968	0.978	0.992	0.979	0.948	0.959	0.877	0.83	0.937	0.919	0.895	0.868	0.917	0.872	0.896	0.913	0.898	0.908	0.924	0.884	0.892	0.899	0.91	0.93	0.93	0.764	0.695	0.827	0.84	0.847	0.863	0.651	0.66	0.7
13.6667	0.999	0.996	1.015	0.997	1.01	1.015	1.032	1.052	1.046	0.96	0.972	0.972	0.98	0.998	0.984	0.949	0.962	0.883	0.831	0.934	0.924	0.903	0.874	0.924	0.877	0.903	0.917	0.9	0.911	0.927	0.888	0.896	0.902	0.916	0.936	0.937	0.762	0.696	0.83	0.836	0.846	0.861	0.65	0.66	0.699
13.8333	1.006	1.002	1.019	1.004	1.013	1.022	1.039	1.06	1.05	0.964	0.975	0.976	0.988	1.003	0.988	0.955	0.969	0.889	0.842	0.947	0.929	0.908	0.88	0.931	0.884	0.911	0.926	0.907	0.916	0.93	0.893	0.903	0.908	0.926	0.943	0.946	0.767	0.696	0.829	0.842	0.851	0.868	0.65	0.661	0.699
14	1.016	1.013	1.03	1.011	1.022	1.027	1.044	1.064	1.057	0.967	0.981	0.984	0.994	1.004	0.99	0.958	0.969	0.893	0.845	0.944	0.935	0.919	0.888	0.938	0.887	0.913	0.926	0.915	0.924	0.938	0.897	0.908	0.913	0.93	0.949	0.95	0.765	0.696	0.83	0.842	0.853	0.868	0.646	0.661	0.697
14.1667	1.02	1.019	1.036	1.015	1.024	1.032	1.048	1.071	1.062	0.973	0.986	0.987	0.996	1.011	0.993	0.962	0.968	0.896	0.856	0.959	0.944	0.927	0.892	0.946	0.891	0.917	0.929	0.922	0.931	0.948	0.902	0.912	0.918	0.938	0.957	0.954	0.771	0.696	0.831	0.837	0.852	0.864	0.644	0.66	0.695
14.3333	1.022	1.022	1.033	1.022	1.03	1.036	1.052	1.075	1.065	0.972	0.982	0.985	0.996	1.011	0.993	0.966	0.97	0.898	0.851	0.942	0.942	0.933	0.898	0.947	0.894	0.919	0.936	0.926	0.933	0.944	0.907	0.917	0.922	0.943	0.961	0.957	0.76	0.696	0.823	0.833	0.847	0.861	0.642	0.659	0.694
14.5	1.027	1.027	1.039	1.027	1.035	1.039	1.056	1.077	1.069	0.98	0.988	0.989	0.998	1.011	0.992	0.971	0.981	0.906	0.861	0.953	0.945	0.939	0.905	0.953	0.899	0.921	0.939	0.931	0.939	0.954	0.913	0.921	0.927	0.947	0.965	0.96	0.768	0.696	0.83	0.835	0.849	0.863	0.641	0.659	0.693
14.6667	1.033	1.034	1.045	1.035	1.044	1.048	1.056	1.077	1.07	0.981	0.992	0.991	1.005	1.015	0.997	0.976	0.974	0.908	0.858	0.945	0.95	0.947	0.911	0.958	0.902	0.926	0.943	0.934	0.943	0.957	0.921	0.928	0.934	0.955	0.972	0.964	0.764	0.697	0.826	0.836	0.851	0.864	0.639	0.658	0.69
14.8333	1.036	1.038	1.048	1.034	1.043	1.046	1.061	1.079	1.077	0.983	0.994	0.993	1.003	1.014	0.996	0.981	0.981	0.913	0.865	0.953	0.953	0.951	0.914	0.96	0.908	0.934	0.945	0.943	0.95	0.965	0.924	0.931	0.937	0.964	0.98	0.972	0.765	0.696	0.828	0.831	0.846	0.857	0.637	0.658	0.69
15	1.04	1.042	1.051	1.043	1.053	1.055	1.068	1.081	1.079	0.988	0.999	0.994	1.007	1.017	0.997	0.987	0.98	0.921	0.876	0.964	0.956	0.954	0.918	0.964	0.912	0.94	0.951	0.951	0.96	0.975	0.931	0.94	0.946	0.97	0.988	0.981	0.766	0.695	0.825	0.828	0.846	0.857	0.637	0.658	0.691
47.1667
47.3333
47.5
47.6667
47.8333
48
48.1667
48.3333
48.5
48.6667
48.8333
49
49.1667
49.3333
49.5
49.6667
49.8333
50
50.1667
50.3333
50.5
50.6667
50.8333
51
51.1667
51.3333
51.5
51.6667
51.8333
52
52.1667
52.3333
52.5
52.6667
52.8333
53
53.1667
53.3333
53.5
53.6667
53.8333
54
54.1667
54.3333

## Sheet: Fig S2A right
OD600
Time (hours)	W3110D									W3110D_aceA-mVenus									W3110D_icd-mVenus									W3110D_gltA-mVenus									W3110D_sucA-mVenus
0	0.091	0.1	0.092	0.094	0.095	0.093	0.09	0.09	0.091	0.092	0.09	0.092	0.094	0.094	0.092	0.09	0.091	0.093	0.093	0.092	0.092	0.093	0.095	0.093	0.091	0.09	0.09	0.092	0.094	0.092	0.095	0.093	0.093	0.09	0.091	0.09	0.091	0.091	0.089	0.092	0.095	0.09	0.091	0.09	0.09
0.166667	0.091	0.099	0.092	0.094	0.094	0.093	0.09	0.09	0.09	0.092	0.09	0.09	0.093	0.094	0.092	0.09	0.092	0.091	0.093	0.092	0.092	0.093	0.094	0.092	0.091	0.09	0.09	0.092	0.094	0.092	0.094	0.092	0.092	0.09	0.091	0.09	0.091	0.091	0.089	0.092	0.095	0.09	0.091	0.09	0.089
0.333334	0.091	0.097	0.092	0.094	0.094	0.093	0.09	0.09	0.091	0.092	0.09	0.091	0.093	0.094	0.092	0.09	0.092	0.091	0.093	0.092	0.092	0.093	0.094	0.093	0.091	0.09	0.091	0.092	0.094	0.092	0.094	0.092	0.092	0.09	0.091	0.09	0.091	0.091	0.089	0.092	0.095	0.09	0.091	0.09	0.09
0.500001	0.091	0.092	0.092	0.094	0.094	0.093	0.09	0.09	0.091	0.092	0.091	0.091	0.093	0.094	0.092	0.09	0.092	0.091	0.093	0.092	0.092	0.093	0.094	0.093	0.091	0.09	0.091	0.092	0.094	0.092	0.094	0.092	0.092	0.09	0.091	0.09	0.091	0.092	0.089	0.092	0.095	0.09	0.091	0.09	0.09
0.666668	0.092	0.1	0.092	0.095	0.094	0.093	0.09	0.09	0.091	0.093	0.091	0.091	0.094	0.094	0.092	0.09	0.092	0.091	0.094	0.093	0.092	0.093	0.094	0.093	0.091	0.091	0.091	0.092	0.094	0.092	0.095	0.093	0.093	0.09	0.092	0.091	0.092	0.092	0.09	0.092	0.095	0.09	0.091	0.091	0.09
0.833335	0.092	0.101	0.093	0.095	0.095	0.094	0.091	0.09	0.091	0.094	0.093	0.092	0.094	0.094	0.093	0.09	0.093	0.092	0.094	0.094	0.093	0.094	0.095	0.093	0.091	0.091	0.092	0.093	0.095	0.092	0.095	0.093	0.093	0.091	0.092	0.091	0.092	0.092	0.09	0.092	0.095	0.091	0.092	0.091	0.09
1	0.093	0.097	0.094	0.096	0.095	0.094	0.092	0.091	0.092	0.095	0.094	0.093	0.094	0.094	0.093	0.091	0.093	0.092	0.096	0.095	0.094	0.094	0.095	0.093	0.092	0.092	0.093	0.094	0.096	0.093	0.095	0.093	0.093	0.091	0.093	0.091	0.094	0.094	0.091	0.092	0.096	0.091	0.092	0.092	0.091
1.16667	0.094	0.098	0.095	0.097	0.096	0.095	0.092	0.092	0.093	0.097	0.095	0.094	0.095	0.095	0.094	0.092	0.094	0.093	0.097	0.097	0.095	0.095	0.096	0.094	0.092	0.093	0.094	0.095	0.098	0.094	0.096	0.094	0.094	0.092	0.094	0.092	0.095	0.095	0.092	0.093	0.096	0.092	0.093	0.092	0.092
1.33333	0.096	0.1	0.097	0.098	0.097	0.096	0.093	0.093	0.095	0.099	0.099	0.096	0.096	0.096	0.094	0.093	0.096	0.095	0.1	0.1	0.097	0.096	0.097	0.095	0.094	0.094	0.096	0.097	0.1	0.096	0.097	0.095	0.095	0.093	0.096	0.094	0.098	0.097	0.094	0.094	0.097	0.094	0.095	0.094	0.094
1.5	0.099	0.103	0.099	0.099	0.098	0.098	0.095	0.094	0.097	0.103	0.103	0.099	0.097	0.097	0.096	0.095	0.097	0.097	0.104	0.104	0.1	0.097	0.098	0.096	0.094	0.096	0.098	0.099	0.103	0.099	0.098	0.096	0.096	0.094	0.098	0.095	0.101	0.1	0.097	0.095	0.098	0.096	0.097	0.096	0.095
1.66667	0.102	0.108	0.103	0.102	0.099	0.099	0.097	0.097	0.1	0.108	0.109	0.103	0.099	0.098	0.097	0.097	0.1	0.1	0.109	0.109	0.105	0.099	0.099	0.097	0.097	0.099	0.102	0.103	0.108	0.1	0.1	0.097	0.098	0.096	0.101	0.098	0.105	0.103	0.1	0.096	0.099	0.099	0.099	0.098	0.098
1.83333	0.108	0.114	0.108	0.105	0.101	0.102	0.1	0.099	0.104	0.115	0.116	0.109	0.102	0.1	0.099	0.101	0.103	0.104	0.117	0.118	0.111	0.101	0.102	0.099	0.099	0.103	0.106	0.107	0.114	0.104	0.102	0.099	0.1	0.099	0.106	0.101	0.111	0.109	0.106	0.098	0.101	0.103	0.102	0.102	0.102
2	0.115	0.123	0.115	0.109	0.104	0.106	0.104	0.103	0.11	0.123	0.129	0.117	0.105	0.103	0.103	0.105	0.109	0.109	0.127	0.128	0.119	0.104	0.105	0.102	0.102	0.108	0.113	0.114	0.124	0.109	0.106	0.102	0.103	0.102	0.112	0.106	0.12	0.117	0.113	0.101	0.103	0.108	0.108	0.106	0.108
2.16667	0.125	0.136	0.125	0.116	0.109	0.112	0.11	0.108	0.118	0.137	0.144	0.128	0.111	0.107	0.107	0.111	0.116	0.117	0.141	0.143	0.131	0.109	0.109	0.106	0.106	0.116	0.122	0.123	0.135	0.116	0.11	0.106	0.107	0.108	0.12	0.113	0.132	0.129	0.124	0.104	0.107	0.116	0.114	0.113	0.115
2.33333	0.138	0.152	0.139	0.125	0.115	0.119	0.119	0.116	0.13	0.154	0.164	0.142	0.117	0.112	0.113	0.12	0.125	0.128	0.16	0.161	0.146	0.115	0.115	0.113	0.112	0.127	0.134	0.136	0.151	0.127	0.117	0.111	0.114	0.115	0.133	0.124	0.148	0.143	0.138	0.109	0.111	0.126	0.125	0.122	0.127
2.5	0.156	0.174	0.157	0.137	0.123	0.13	0.13	0.126	0.146	0.175	0.193	0.162	0.127	0.12	0.121	0.132	0.138	0.142	0.184	0.187	0.167	0.124	0.124	0.12	0.121	0.142	0.151	0.153	0.173	0.141	0.126	0.119	0.122	0.125	0.15	0.138	0.169	0.161	0.156	0.116	0.118	0.14	0.138	0.135	0.142
2.66667	0.179	0.204	0.182	0.153	0.134	0.144	0.146	0.142	0.168	0.204	0.229	0.187	0.138	0.131	0.133	0.15	0.156	0.161	0.216	0.221	0.195	0.136	0.135	0.131	0.134	0.161	0.173	0.174	0.201	0.161	0.139	0.13	0.135	0.138	0.173	0.158	0.196	0.188	0.181	0.125	0.127	0.158	0.156	0.152	0.164
2.83333	0.211	0.239	0.214	0.174	0.15	0.162	0.166	0.159	0.195	0.237	0.267	0.219	0.155	0.144	0.148	0.171	0.179	0.185	0.251	0.255	0.227	0.152	0.15	0.145	0.151	0.186	0.2	0.203	0.233	0.184	0.155	0.145	0.151	0.156	0.199	0.183	0.227	0.219	0.212	0.137	0.139	0.181	0.178	0.174	0.192
3	0.243	0.273	0.249	0.202	0.169	0.187	0.194	0.184	0.227	0.275	0.3	0.251	0.176	0.163	0.169	0.199	0.205	0.213	0.289	0.29	0.262	0.172	0.169	0.165	0.173	0.217	0.231	0.237	0.266	0.218	0.178	0.164	0.171	0.179	0.232	0.213	0.262	0.253	0.243	0.155	0.155	0.209	0.208	0.202	0.225
3.16667	0.279	0.306	0.285	0.229	0.195	0.212	0.219	0.208	0.26	0.305	0.329	0.289	0.202	0.184	0.195	0.227	0.237	0.246	0.317	0.324	0.299	0.197	0.194	0.187	0.201	0.248	0.262	0.272	0.307	0.254	0.205	0.189	0.198	0.208	0.263	0.247	0.297	0.291	0.28	0.175	0.175	0.242	0.239	0.232	0.261
3.33333	0.307	0.335	0.32	0.258	0.223	0.242	0.246	0.239	0.288	0.334	0.358	0.318	0.23	0.212	0.221	0.25	0.263	0.274	0.347	0.35	0.329	0.224	0.223	0.216	0.232	0.274	0.288	0.306	0.337	0.287	0.233	0.22	0.227	0.24	0.29	0.283	0.324	0.323	0.318	0.205	0.2	0.272	0.268	0.264	0.298
3.5	0.334	0.362	0.345	0.281	0.254	0.265	0.267	0.258	0.318	0.359	0.387	0.345	0.252	0.243	0.25	0.276	0.29	0.3	0.375	0.379	0.355	0.255	0.252	0.243	0.257	0.298	0.315	0.332	0.367	0.319	0.259	0.251	0.258	0.268	0.315	0.311	0.349	0.352	0.346	0.233	0.23	0.305	0.292	0.293	0.332
3.66667	0.361	0.391	0.373	0.307	0.28	0.294	0.295	0.28	0.348	0.392	0.42	0.372	0.281	0.27	0.276	0.298	0.32	0.329	0.406	0.41	0.384	0.28	0.278	0.271	0.279	0.325	0.341	0.359	0.394	0.344	0.285	0.281	0.281	0.292	0.342	0.343	0.377	0.377	0.374	0.261	0.26	0.332	0.319	0.32	0.368
3.83333	0.394	0.423	0.408	0.329	0.307	0.318	0.32	0.309	0.384	0.42	0.444	0.401	0.302	0.3	0.3	0.326	0.343	0.358	0.442	0.443	0.415	0.306	0.302	0.296	0.304	0.352	0.371	0.389	0.42	0.371	0.307	0.303	0.308	0.319	0.373	0.376	0.408	0.41	0.404	0.285	0.288	0.361	0.347	0.347	0.408
4	0.429	0.459	0.442	0.357	0.333	0.346	0.349	0.336	0.421	0.451	0.478	0.428	0.331	0.326	0.331	0.357	0.374	0.387	0.478	0.475	0.443	0.332	0.327	0.322	0.331	0.385	0.401	0.42	0.451	0.404	0.333	0.328	0.334	0.346	0.406	0.414	0.436	0.439	0.433	0.311	0.313	0.395	0.377	0.377	0.45
4.16667	0.46	0.489	0.473	0.386	0.36	0.377	0.379	0.368	0.462	0.477	0.501	0.458	0.357	0.353	0.358	0.386	0.404	0.42	0.507	0.502	0.471	0.361	0.357	0.347	0.364	0.419	0.431	0.45	0.475	0.444	0.362	0.358	0.362	0.379	0.444	0.456	0.463	0.466	0.462	0.338	0.338	0.429	0.411	0.406	0.497
4.33333	0.49	0.515	0.503	0.416	0.392	0.408	0.411	0.395	0.5	0.499	0.522	0.482	0.384	0.385	0.39	0.418	0.435	0.45	0.533	0.522	0.496	0.391	0.385	0.378	0.395	0.453	0.461	0.478	0.51	0.477	0.391	0.388	0.396	0.413	0.479	0.499	0.492	0.496	0.489	0.366	0.366	0.464	0.444	0.438	0.544
4.5	0.514	0.531	0.528	0.447	0.425	0.442	0.441	0.424	0.53	0.517	0.542	0.508	0.413	0.417	0.423	0.449	0.473	0.474	0.551	0.538	0.516	0.424	0.417	0.409	0.427	0.485	0.482	0.506	0.53	0.506	0.423	0.421	0.432	0.448	0.512	0.544	0.513	0.514	0.511	0.399	0.398	0.493	0.476	0.465	0.595
4.66667	0.53	0.547	0.547	0.476	0.461	0.473	0.471	0.455	0.557	0.535	0.558	0.521	0.443	0.45	0.464	0.479	0.502	0.495	0.567	0.553	0.532	0.457	0.449	0.438	0.46	0.512	0.505	0.522	0.545	0.536	0.454	0.457	0.468	0.482	0.536	0.575	0.53	0.534	0.531	0.431	0.426	0.518	0.504	0.492	0.625
4.83333	0.544	0.56	0.562	0.501	0.491	0.5	0.493	0.477	0.578	0.552	0.566	0.545	0.471	0.484	0.498	0.5	0.523	0.516	0.58	0.566	0.56	0.486	0.48	0.469	0.484	0.538	0.522	0.541	0.558	0.557	0.484	0.491	0.497	0.51	0.56	0.612	0.543	0.547	0.548	0.459	0.458	0.534	0.526	0.505	0.659
5	0.554	0.573	0.573	0.521	0.517	0.523	0.507	0.493	0.593	0.568	0.581	0.56	0.5	0.512	0.524	0.515	0.533	0.532	0.591	0.577	0.573	0.511	0.508	0.498	0.502	0.556	0.527	0.57	0.575	0.579	0.508	0.518	0.522	0.531	0.581	0.634	0.548	0.564	0.56	0.492	0.487	0.55	0.541	0.522	0.681
5.16667	0.565	0.584	0.583	0.535	0.535	0.537	0.521	0.505	0.608	0.579	0.592	0.575	0.518	0.527	0.544	0.53	0.561	0.55	0.605	0.587	0.589	0.529	0.526	0.522	0.52	0.575	0.55	0.569	0.591	0.597	0.524	0.537	0.542	0.551	0.602	0.656	0.572	0.594	0.576	0.513	0.514	0.593	0.555	0.533	0.704
5.33333	0.575	0.592	0.594	0.548	0.549	0.551	0.532	0.516	0.62	0.59	0.607	0.589	0.54	0.549	0.556	0.542	0.57	0.582	0.615	0.599	0.605	0.543	0.542	0.539	0.535	0.586	0.566	0.581	0.605	0.615	0.538	0.552	0.556	0.566	0.616	0.677	0.587	0.605	0.593	0.529	0.542	0.605	0.566	0.544	0.722
5.5	0.583	0.598	0.604	0.559	0.564	0.564	0.542	0.531	0.63	0.606	0.615	0.601	0.548	0.563	0.577	0.553	0.601	0.595	0.623	0.611	0.616	0.556	0.559	0.557	0.546	0.598	0.584	0.595	0.616	0.629	0.551	0.568	0.571	0.581	0.633	0.694	0.6	0.618	0.606	0.546	0.555	0.618	0.575	0.558	0.741
5.66667	0.592	0.606	0.614	0.568	0.574	0.577	0.55	0.541	0.639	0.618	0.626	0.615	0.567	0.587	0.589	0.561	0.592	0.605	0.634	0.62	0.63	0.569	0.576	0.569	0.552	0.613	0.592	0.604	0.625	0.642	0.561	0.58	0.582	0.592	0.644	0.706	0.612	0.63	0.614	0.561	0.566	0.628	0.584	0.57	0.756
5.83333	0.599	0.611	0.62	0.579	0.586	0.586	0.556	0.547	0.649	0.629	0.632	0.622	0.586	0.594	0.598	0.57	0.604	0.615	0.64	0.627	0.639	0.585	0.59	0.581	0.568	0.629	0.603	0.62	0.638	0.657	0.572	0.592	0.597	0.605	0.661	0.729	0.621	0.641	0.628	0.574	0.59	0.643	0.595	0.584	0.777
6	0.604	0.617	0.624	0.587	0.595	0.596	0.565	0.556	0.657	0.636	0.641	0.63	0.596	0.604	0.608	0.579	0.611	0.624	0.647	0.637	0.647	0.596	0.601	0.597	0.573	0.641	0.614	0.628	0.653	0.677	0.58	0.601	0.608	0.617	0.678	0.741	0.629	0.648	0.635	0.585	0.604	0.65	0.601	0.598	0.784
6.16667	0.61	0.623	0.629	0.594	0.605	0.603	0.57	0.561	0.663	0.645	0.649	0.644	0.606	0.619	0.615	0.586	0.62	0.634	0.653	0.645	0.657	0.606	0.614	0.613	0.581	0.651	0.625	0.637	0.662	0.692	0.59	0.612	0.623	0.63	0.685	0.75	0.64	0.659	0.642	0.597	0.622	0.662	0.61	0.607	0.788
6.33333	0.616	0.629	0.635	0.6	0.614	0.616	0.575	0.569	0.669	0.656	0.663	0.652	0.617	0.628	0.623	0.592	0.629	0.644	0.664	0.658	0.669	0.618	0.622	0.622	0.593	0.664	0.632	0.646	0.67	0.698	0.597	0.62	0.632	0.643	0.696	0.757	0.651	0.666	0.653	0.606	0.636	0.671	0.619	0.618	0.798
6.5	0.625	0.639	0.641	0.606	0.622	0.621	0.58	0.573	0.672	0.663	0.669	0.657	0.628	0.64	0.629	0.598	0.632	0.65	0.674	0.669	0.678	0.627	0.633	0.63	0.598	0.675	0.639	0.658	0.681	0.716	0.603	0.626	0.641	0.652	0.703	0.761	0.657	0.678	0.665	0.616	0.651	0.683	0.625	0.625	0.794
6.66667	0.634	0.65	0.647	0.613	0.628	0.627	0.586	0.577	0.679	0.672	0.679	0.67	0.637	0.652	0.634	0.604	0.638	0.657	0.684	0.679	0.688	0.635	0.64	0.638	0.606	0.686	0.648	0.666	0.692	0.744	0.61	0.635	0.652	0.659	0.712	0.769	0.666	0.689	0.673	0.624	0.662	0.691	0.634	0.635	0.797
6.83333	0.645	0.661	0.661	0.619	0.634	0.634	0.588	0.584	0.682	0.681	0.687	0.675	0.645	0.659	0.641	0.607	0.645	0.666	0.69	0.687	0.7	0.643	0.647	0.646	0.612	0.694	0.654	0.677	0.704	0.745	0.616	0.64	0.66	0.668	0.717	0.77	0.676	0.699	0.684	0.631	0.67	0.698	0.642	0.641	0.797
7	0.651	0.666	0.666	0.621	0.639	0.639	0.594	0.591	0.688	0.693	0.697	0.691	0.652	0.663	0.645	0.613	0.648	0.671	0.696	0.693	0.71	0.648	0.653	0.655	0.613	0.704	0.664	0.685	0.713	0.763	0.621	0.647	0.666	0.68	0.727	0.773	0.687	0.707	0.693	0.64	0.679	0.706	0.651	0.651	0.799
7.16667	0.657	0.67	0.672	0.626	0.644	0.64	0.599	0.597	0.695	0.702	0.705	0.702	0.659	0.671	0.649	0.622	0.657	0.677	0.701	0.703	0.718	0.654	0.657	0.663	0.62	0.716	0.669	0.694	0.722	0.777	0.626	0.654	0.67	0.69	0.739	0.777	0.693	0.717	0.704	0.647	0.686	0.714	0.661	0.658	0.799
7.33333	0.662	0.679	0.677	0.629	0.649	0.649	0.604	0.601	0.7	0.711	0.714	0.71	0.666	0.679	0.652	0.627	0.663	0.685	0.706	0.71	0.727	0.657	0.662	0.668	0.632	0.723	0.679	0.703	0.731	0.781	0.63	0.657	0.675	0.701	0.747	0.784	0.705	0.727	0.711	0.654	0.691	0.723	0.67	0.666	0.8
7.5	0.668	0.686	0.683	0.633	0.655	0.652	0.61	0.613	0.711	0.72	0.719	0.718	0.674	0.683	0.656	0.634	0.667	0.694	0.711	0.715	0.735	0.662	0.667	0.675	0.642	0.733	0.688	0.712	0.739	0.792	0.637	0.661	0.679	0.71	0.756	0.79	0.71	0.733	0.72	0.659	0.698	0.731	0.68	0.679	0.804
7.66667	0.674	0.69	0.688	0.637	0.658	0.657	0.618	0.626	0.717	0.727	0.726	0.728	0.681	0.689	0.659	0.644	0.679	0.705	0.716	0.721	0.745	0.668	0.672	0.68	0.654	0.739	0.697	0.72	0.748	0.793	0.642	0.665	0.683	0.72	0.761	0.795	0.717	0.744	0.73	0.662	0.704	0.739	0.691	0.686	0.811
7.83333	0.678	0.698	0.691	0.641	0.664	0.661	0.625	0.633	0.727	0.734	0.734	0.738	0.686	0.694	0.662	0.652	0.684	0.713	0.72	0.728	0.751	0.675	0.675	0.685	0.657	0.745	0.705	0.729	0.754	0.799	0.644	0.67	0.689	0.73	0.767	0.796	0.726	0.753	0.737	0.665	0.71	0.747	0.701	0.694	0.811
8	0.684	0.705	0.699	0.645	0.672	0.669	0.631	0.642	0.735	0.744	0.737	0.74	0.691	0.701	0.666	0.66	0.69	0.723	0.728	0.734	0.759	0.681	0.679	0.69	0.665	0.754	0.713	0.736	0.761	0.807	0.651	0.68	0.695	0.742	0.771	0.803	0.735	0.757	0.742	0.671	0.713	0.758	0.707	0.703	0.818
8.16667	0.688	0.709	0.703	0.651	0.682	0.673	0.637	0.647	0.741	0.749	0.745	0.749	0.699	0.709	0.672	0.666	0.698	0.729	0.732	0.741	0.766	0.69	0.686	0.697	0.668	0.757	0.72	0.742	0.769	0.805	0.659	0.692	0.702	0.749	0.778	0.806	0.738	0.765	0.751	0.679	0.719	0.764	0.715	0.71	0.818
8.33333	0.692	0.714	0.708	0.657	0.688	0.685	0.64	0.655	0.744	0.756	0.751	0.755	0.705	0.716	0.676	0.672	0.706	0.736	0.74	0.747	0.776	0.696	0.694	0.702	0.672	0.766	0.726	0.748	0.775	0.803	0.664	0.694	0.71	0.753	0.785	0.815	0.746	0.773	0.756	0.682	0.726	0.77	0.72	0.72	0.826
8.5	0.697	0.72	0.714	0.661	0.695	0.69	0.646	0.661	0.746	0.76	0.756	0.763	0.711	0.723	0.68	0.677	0.712	0.744	0.745	0.754	0.781	0.701	0.701	0.709	0.678	0.77	0.734	0.756	0.783	0.808	0.668	0.697	0.715	0.76	0.792	0.822	0.753	0.78	0.765	0.689	0.731	0.778	0.723	0.728	0.832
8.66667	0.7	0.726	0.721	0.664	0.701	0.699	0.649	0.673	0.749	0.772	0.764	0.77	0.718	0.729	0.684	0.683	0.719	0.751	0.751	0.759	0.789	0.71	0.709	0.714	0.683	0.776	0.741	0.762	0.788	0.815	0.67	0.702	0.718	0.767	0.798	0.826	0.759	0.785	0.771	0.694	0.737	0.785	0.728	0.736	0.834
8.83333	0.704	0.73	0.728	0.67	0.71	0.702	0.654	0.685	0.751	0.778	0.77	0.775	0.725	0.739	0.691	0.689	0.724	0.761	0.758	0.764	0.795	0.716	0.716	0.725	0.69	0.781	0.747	0.768	0.794	0.822	0.68	0.716	0.728	0.773	0.802	0.832	0.766	0.793	0.776	0.703	0.744	0.794	0.734	0.742	0.841
9	0.71	0.735	0.736	0.677	0.717	0.708	0.658	0.685	0.757	0.781	0.777	0.777	0.731	0.747	0.698	0.696	0.73	0.767	0.766	0.771	0.801	0.721	0.722	0.733	0.686	0.787	0.753	0.774	0.8	0.831	0.683	0.72	0.732	0.777	0.808	0.838	0.773	0.799	0.782	0.711	0.752	0.8	0.738	0.749	0.843
9.16667	0.717	0.739	0.741	0.679	0.72	0.713	0.664	0.69	0.76	0.79	0.783	0.788	0.739	0.752	0.701	0.7	0.737	0.773	0.772	0.776	0.808	0.726	0.728	0.736	0.691	0.793	0.758	0.781	0.807	0.834	0.686	0.723	0.734	0.785	0.815	0.84	0.777	0.804	0.789	0.717	0.758	0.804	0.743	0.757	0.85
9.33333	0.721	0.744	0.748	0.685	0.726	0.72	0.668	0.694	0.763	0.797	0.787	0.794	0.746	0.759	0.704	0.705	0.742	0.778	0.779	0.78	0.813	0.731	0.734	0.744	0.694	0.797	0.765	0.786	0.813	0.843	0.692	0.727	0.738	0.791	0.82	0.846	0.784	0.811	0.793	0.723	0.765	0.811	0.747	0.764	0.855
9.5	0.728	0.75	0.753	0.689	0.732	0.725	0.67	0.702	0.765	0.802	0.795	0.8	0.751	0.767	0.708	0.71	0.748	0.785	0.789	0.788	0.82	0.738	0.74	0.751	0.699	0.803	0.768	0.794	0.819	0.85	0.696	0.734	0.743	0.796	0.827	0.851	0.789	0.818	0.802	0.73	0.772	0.818	0.752	0.769	0.859
9.66667	0.736	0.754	0.761	0.695	0.739	0.732	0.674	0.705	0.768	0.809	0.802	0.806	0.759	0.773	0.714	0.713	0.755	0.79	0.796	0.792	0.826	0.744	0.746	0.758	0.701	0.81	0.775	0.8	0.827	0.857	0.7	0.738	0.747	0.803	0.832	0.856	0.794	0.823	0.807	0.736	0.778	0.823	0.757	0.776	0.864
9.83333	0.746	0.759	0.766	0.699	0.743	0.737	0.678	0.709	0.77	0.816	0.807	0.812	0.764	0.781	0.717	0.715	0.76	0.795	0.803	0.799	0.832	0.747	0.754	0.761	0.7	0.815	0.775	0.808	0.833	0.861	0.702	0.743	0.751	0.808	0.838	0.862	0.801	0.831	0.814	0.74	0.783	0.831	0.761	0.781	0.868
10	0.754	0.759	0.773	0.702	0.746	0.741	0.68	0.71	0.774	0.821	0.813	0.819	0.77	0.785	0.72	0.719	0.767	0.801	0.81	0.803	0.838	0.753	0.758	0.767	0.703	0.82	0.781	0.814	0.837	0.869	0.706	0.745	0.754	0.812	0.843	0.866	0.806	0.834	0.82	0.742	0.788	0.836	0.765	0.786	0.873
10.1667	0.763	0.768	0.781	0.704	0.753	0.746	0.683	0.712	0.784	0.828	0.82	0.824	0.776	0.792	0.725	0.723	0.773	0.806	0.818	0.81	0.844	0.758	0.765	0.775	0.704	0.826	0.785	0.82	0.845	0.876	0.711	0.752	0.758	0.818	0.849	0.871	0.812	0.842	0.825	0.752	0.795	0.842	0.769	0.791	0.877
10.3333	0.772	0.77	0.787	0.709	0.757	0.748	0.686	0.716	0.784	0.832	0.825	0.831	0.782	0.798	0.728	0.728	0.78	0.811	0.822	0.814	0.849	0.763	0.768	0.777	0.711	0.832	0.792	0.826	0.851	0.882	0.713	0.757	0.761	0.824	0.857	0.878	0.818	0.847	0.832	0.753	0.799	0.847	0.775	0.794	0.883
10.5	0.78	0.774	0.791	0.712	0.763	0.754	0.69	0.719	0.797	0.839	0.829	0.838	0.788	0.802	0.732	0.73	0.783	0.816	0.825	0.819	0.855	0.768	0.775	0.783	0.714	0.835	0.795	0.831	0.857	0.886	0.719	0.762	0.764	0.829	0.861	0.882	0.826	0.854	0.84	0.762	0.804	0.854	0.779	0.798	0.886
10.6667	0.785	0.776	0.797	0.717	0.768	0.759	0.693	0.723	0.795	0.843	0.834	0.843	0.794	0.809	0.736	0.74	0.791	0.823	0.833	0.824	0.86	0.775	0.782	0.786	0.714	0.842	0.803	0.836	0.862	0.89	0.725	0.768	0.769	0.834	0.868	0.888	0.831	0.859	0.845	0.764	0.808	0.861	0.784	0.803	0.895
10.8333	0.792	0.782	0.805	0.722	0.775	0.762	0.7	0.725	0.808	0.848	0.841	0.846	0.799	0.813	0.739	0.738	0.797	0.828	0.838	0.828	0.865	0.778	0.786	0.79	0.714	0.841	0.804	0.843	0.868	0.9	0.732	0.774	0.772	0.839	0.872	0.89	0.837	0.863	0.848	0.769	0.812	0.868	0.786	0.81	0.895
11	0.8	0.787	0.808	0.724	0.777	0.767	0.703	0.729	0.815	0.854	0.844	0.853	0.801	0.818	0.744	0.742	0.802	0.83	0.843	0.834	0.868	0.785	0.791	0.795	0.717	0.846	0.81	0.848	0.874	0.907	0.73	0.78	0.777	0.842	0.876	0.896	0.843	0.871	0.855	0.775	0.817	0.874	0.789	0.811	0.899
11.1667	0.803	0.793	0.814	0.728	0.783	0.772	0.708	0.73	0.816	0.858	0.851	0.857	0.808	0.822	0.747	0.745	0.805	0.834	0.847	0.84	0.874	0.788	0.796	0.799	0.722	0.853	0.816	0.854	0.88	0.91	0.736	0.787	0.78	0.849	0.883	0.902	0.846	0.872	0.859	0.779	0.821	0.878	0.794	0.817	0.907
11.3333	0.808	0.794	0.82	0.731	0.789	0.777	0.713	0.738	0.819	0.864	0.858	0.863	0.811	0.827	0.751	0.748	0.812	0.839	0.853	0.843	0.88	0.793	0.801	0.804	0.722	0.856	0.818	0.859	0.884	0.916	0.739	0.791	0.782	0.853	0.887	0.905	0.852	0.879	0.865	0.784	0.826	0.884	0.799	0.82	0.91
11.5	0.815	0.804	0.823	0.736	0.794	0.78	0.716	0.741	0.82	0.869	0.861	0.866	0.816	0.83	0.754	0.752	0.819	0.848	0.858	0.849	0.885	0.797	0.809	0.808	0.725	0.862	0.823	0.864	0.892	0.917	0.743	0.796	0.785	0.858	0.894	0.911	0.855	0.885	0.867	0.788	0.829	0.889	0.805	0.827	0.916
11.6667	0.82	0.808	0.827	0.739	0.799	0.785	0.719	0.744	0.833	0.876	0.866	0.873	0.819	0.835	0.757	0.756	0.822	0.847	0.863	0.853	0.889	0.801	0.811	0.811	0.727	0.866	0.827	0.869	0.896	0.918	0.747	0.801	0.788	0.862	0.897	0.913	0.859	0.89	0.872	0.793	0.833	0.892	0.807	0.828	0.919
11.8333	0.828	0.813	0.832	0.743	0.802	0.789	0.722	0.746	0.838	0.881	0.873	0.878	0.823	0.841	0.758	0.761	0.827	0.851	0.867	0.859	0.896	0.806	0.815	0.815	0.731	0.868	0.839	0.874	0.902	0.923	0.752	0.807	0.791	0.865	0.903	0.918	0.865	0.897	0.88	0.796	0.837	0.897	0.812	0.832	0.923
12	0.831	0.815	0.838	0.746	0.808	0.797	0.728	0.75	0.841	0.883	0.876	0.882	0.826	0.845	0.763	0.764	0.832	0.856	0.873	0.863	0.898	0.812	0.819	0.819	0.735	0.873	0.834	0.879	0.904	0.93	0.763	0.816	0.803	0.871	0.906	0.923	0.874	0.898	0.885	0.804	0.841	0.904	0.816	0.838	0.927
12.1667	0.836	0.818	0.843	0.752	0.811	0.799	0.735	0.754	0.848	0.888	0.881	0.886	0.83	0.847	0.768	0.768	0.835	0.866	0.878	0.866	0.902	0.817	0.826	0.825	0.737	0.879	0.838	0.885	0.91	0.937	0.765	0.823	0.805	0.875	0.912	0.927	0.874	0.902	0.888	0.805	0.846	0.906	0.821	0.843	0.932
12.3333	0.841	0.824	0.85	0.755	0.817	0.808	0.741	0.76	0.854	0.893	0.884	0.89	0.836	0.853	0.771	0.775	0.84	0.864	0.881	0.871	0.907	0.819	0.83	0.828	0.743	0.879	0.841	0.888	0.915	0.948	0.772	0.828	0.813	0.877	0.912	0.928	0.88	0.909	0.894	0.811	0.848	0.913	0.823	0.848	0.934
12.5	0.851	0.827	0.851	0.76	0.822	0.809	0.745	0.765	0.857	0.897	0.89	0.897	0.839	0.861	0.776	0.78	0.845	0.868	0.89	0.878	0.912	0.825	0.834	0.83	0.743	0.88	0.845	0.895	0.921	0.949	0.774	0.836	0.818	0.88	0.916	0.933	0.884	0.915	0.899	0.814	0.855	0.917	0.826	0.85	0.938
12.6667	0.854	0.834	0.856	0.763	0.832	0.818	0.75	0.769	0.865	0.902	0.896	0.9	0.845	0.864	0.783	0.787	0.849	0.881	0.893	0.88	0.917	0.83	0.841	0.838	0.751	0.884	0.849	0.899	0.925	0.945	0.782	0.848	0.833	0.884	0.918	0.937	0.887	0.919	0.901	0.82	0.856	0.925	0.829	0.854	0.942
12.8333	0.86	0.836	0.86	0.767	0.833	0.82	0.76	0.774	0.866	0.908	0.899	0.906	0.849	0.87	0.786	0.791	0.856	0.875	0.9	0.886	0.921	0.834	0.846	0.84	0.754	0.887	0.853	0.902	0.929	0.95	0.785	0.854	0.838	0.885	0.922	0.94	0.893	0.922	0.906	0.823	0.861	0.927	0.833	0.859	0.946
13	0.864	0.839	0.863	0.77	0.84	0.826	0.764	0.779	0.874	0.911	0.901	0.908	0.852	0.874	0.789	0.799	0.86	0.879	0.902	0.891	0.924	0.839	0.849	0.842	0.759	0.892	0.856	0.908	0.933	0.954	0.789	0.86	0.843	0.889	0.924	0.942	0.896	0.925	0.91	0.827	0.865	0.933	0.836	0.862	0.949
13.1667	0.869	0.844	0.867	0.776	0.84	0.831	0.769	0.784	0.879	0.917	0.907	0.913	0.857	0.878	0.792	0.809	0.865	0.892	0.906	0.894	0.931	0.841	0.854	0.845	0.762	0.897	0.86	0.912	0.939	0.96	0.794	0.864	0.843	0.891	0.926	0.946	0.905	0.932	0.919	0.83	0.869	0.937	0.84	0.865	0.951
13.3333	0.871	0.849	0.871	0.776	0.848	0.835	0.776	0.787	0.884	0.92	0.909	0.918	0.86	0.883	0.8	0.816	0.867	0.887	0.912	0.898	0.933	0.845	0.857	0.85	0.768	0.902	0.864	0.917	0.944	0.961	0.797	0.871	0.852	0.892	0.928	0.948	0.907	0.937	0.922	0.835	0.872	0.944	0.842	0.87	0.956
13.5	0.877	0.852	0.878	0.78	0.851	0.837	0.781	0.794	0.886	0.925	0.914	0.92	0.865	0.889	0.802	0.824	0.873	0.896	0.916	0.9	0.935	0.849	0.862	0.852	0.772	0.909	0.868	0.921	0.947	0.969	0.801	0.874	0.857	0.896	0.929	0.946	0.913	0.939	0.924	0.839	0.875	0.948	0.845	0.871	0.956
13.6667	0.882	0.857	0.88	0.787	0.856	0.842	0.785	0.798	0.893	0.929	0.92	0.924	0.868	0.892	0.807	0.831	0.877	0.895	0.921	0.904	0.942	0.854	0.865	0.854	0.776	0.908	0.873	0.925	0.951	0.976	0.805	0.881	0.859	0.899	0.934	0.953	0.916	0.945	0.93	0.843	0.878	0.952	0.849	0.878	0.963
13.8333	0.889	0.86	0.883	0.788	0.86	0.847	0.789	0.802	0.897	0.934	0.921	0.928	0.872	0.896	0.81	0.838	0.881	0.897	0.923	0.909	0.945	0.858	0.87	0.858	0.778	0.917	0.874	0.931	0.957	0.972	0.808	0.888	0.865	0.902	0.937	0.952	0.922	0.949	0.933	0.845	0.88	0.957	0.853	0.88	0.964
14	0.893	0.864	0.889	0.796	0.864	0.85	0.794	0.809	0.903	0.938	0.929	0.931	0.876	0.9	0.813	0.85	0.884	0.902	0.931	0.912	0.949	0.862	0.873	0.862	0.785	0.925	0.884	0.933	0.962	0.99	0.812	0.893	0.869	0.907	0.94	0.954	0.927	0.953	0.937	0.85	0.885	0.961	0.856	0.885	0.968
14.1667	0.895	0.868	0.894	0.794	0.869	0.855	0.801	0.811	0.908	0.941	0.931	0.936	0.879	0.905	0.819	0.857	0.891	0.906	0.933	0.915	0.95	0.865	0.879	0.865	0.787	0.935	0.887	0.941	0.966	0.996	0.816	0.899	0.873	0.916	0.949	0.958	0.93	0.955	0.941	0.853	0.889	0.964	0.861	0.887	0.969
14.3333	0.905	0.871	0.897	0.801	0.874	0.861	0.807	0.822	0.911	0.946	0.935	0.938	0.883	0.911	0.822	0.865	0.893	0.908	0.94	0.922	0.957	0.869	0.883	0.868	0.794	0.936	0.891	0.943	0.97	0.994	0.82	0.908	0.878	0.919	0.951	0.96	0.934	0.96	0.945	0.859	0.892	0.971	0.865	0.893	0.97
14.5	0.907	0.876	0.902	0.805	0.876	0.866	0.81	0.83	0.918	0.949	0.939	0.941	0.887	0.915	0.826	0.868	0.899	0.912	0.942	0.926	0.961	0.873	0.888	0.872	0.798	0.942	0.896	0.946	0.975	1.004	0.822	0.909	0.881	0.921	0.954	0.962	0.938	0.964	0.948	0.861	0.896	0.973	0.87	0.898	0.975
14.6667	0.914	0.881	0.904	0.812	0.884	0.872	0.818	0.837	0.921	0.953	0.944	0.946	0.891	0.922	0.838	0.88	0.902	0.917	0.946	0.927	0.965	0.88	0.892	0.877	0.808	0.951	0.899	0.953	0.98	1.013	0.826	0.919	0.892	0.929	0.961	0.968	0.944	0.969	0.954	0.87	0.9	0.979	0.875	0.899	0.979
14.8333	0.92	0.886	0.906	0.814	0.886	0.873	0.821	0.838	0.927	0.96	0.946	0.951	0.897	0.925	0.836	0.88	0.905	0.92	0.951	0.934	0.968	0.881	0.893	0.879	0.81	0.954	0.903	0.956	0.984	1.014	0.829	0.92	0.891	0.932	0.966	0.972	0.947	0.973	0.956	0.87	0.905	0.982	0.877	0.904	0.98
15	0.924	0.89	0.908	0.817	0.89	0.878	0.825	0.846	0.929	0.959	0.953	0.958	0.902	0.928	0.843	0.89	0.91	0.923	0.954	0.937	0.972	0.885	0.899	0.883	0.815	0.962	0.904	0.959	0.989	1.016	0.834	0.926	0.899	0.947	0.979	0.984	0.954	0.976	0.961	0.874	0.91	0.986	0.893	0.905	0.983

[truncated: 12 more sheets: Fig S2B left, Fig S2B right, Fig S2C left, Fig S2C right, Fig S2D, Fig S3, Fig S4B, Fig S4C, Fig S6B, Fig S7BC, Fig S8AB, Fig S10]
